# Supplementary material for: Tris(1,10-phenanthrolin-1-ium) hexa­cyanidoferrate(III) ethanol monosolvate trihydrate
Source: Acta Crystallogr Sect E Struct Rep Online. 2012 Apr 28;68(Pt 5):m701. doi: 10.1107/S1600536812017990 (PMC3344416; doi:10.1107/S1600536812017990)
Supplement: Supplementary file 2 [file e-68-0m701-Isup2.hkl]

# 
# h,k,l, Fc-squared, Fo-squared, sigma(Fo-squared) and status flag 
# 
data_I
_shelx_title ' P21/c' 
_shelx_refln_list_code          4 
_shelx_F_calc_maximum      627.35 
_exptl_crystal_F_000      1780.00 
_reflns_d_resolution_high  0.7688 
 
loop_ 
 _symmetry_equiv_pos_as_xyz 
 'x, y, z' 
 '-x, y+1/2, -z+1/2' 
 '-x, -y, -z' 
 'x, -y-1/2, z-1/2' 
 
_cell_length_a    20.5744 
_cell_length_b    14.8742 
_cell_length_c    14.1594 
_cell_angle_alpha  90.000 
_cell_angle_beta  109.123 
_cell_angle_gamma  90.000 
 
_shelx_F_squared_multiplier     1.000 
 
loop_ 
 _refln_index_h 
 _refln_index_k 
 _refln_index_l 
 _refln_F_squared_calc 
 _refln_F_squared_meas 
 _refln_F_squared_sigma 
 _refln_observed_status 
   2   0   0    15783.60    16513.64    333.02 o 
   3   0   0      397.40      139.26     15.06 o 
   4   0   0     3838.38     4538.68     65.54 o 
   5   0   0     1770.18     1646.33     37.66 o 
   6   0   0   219537.03   220922.88   6791.94 o 
   7   0   0      555.05      587.81     26.10 o 
   8   0   0    27031.57    26112.97    317.88 o 
   9   0   0        8.65       -7.43     14.79 o 
  10   0   0     8973.41     8691.57    131.64 o 
  11   0   0       17.56       -3.63     17.40 o 
  12   0   0     9528.67     9170.09    143.52 o 
  13   0   0        4.63       25.76     20.73 o 
  14   0   0     3583.73     3396.51    122.10 o 
  15   0   0     1013.25      990.25     50.18 o 
  16   0   0     2144.65     2027.95     68.89 o 
  17   0   0       17.82       26.62     24.79 o 
  18   0   0      782.13      698.14     47.38 o 
  19   0   0       38.80       71.18     41.99 o 
  20   0   0      830.46      894.45     55.84 o 
  21   0   0      186.02      220.18     37.08 o 
  22   0   0      478.87      557.04     56.67 o 
  23   0   0      190.70      215.60     42.51 o 
  24   0   0      350.46      345.44     66.86 o 
  25   0   0        0.84      161.87     42.45 o 
   1   1   0     1958.80     1858.15     26.96 o 
   2   1   0      809.07      831.23     11.93 o 
   3   1   0     1494.18     1398.23     20.68 o 
   4   1   0      976.89     1012.64     21.08 o 
   5   1   0        0.09       -5.79      5.79 o 
   6   1   0    44755.96    45654.15    409.49 o 
   7   1   0      135.91      233.00     20.09 o 
   8   1   0        0.17        0.27      9.60 o 
   9   1   0     3555.99     3627.81     49.76 o 
  10   1   0     2303.59     2290.00     39.80 o 
  11   1   0      733.42      742.11     25.29 o 
  12   1   0     2316.97     2389.49     44.03 o 
  13   1   0      804.99      792.48     41.57 o 
  14   1   0       72.79       85.45     17.72 o 
  15   1   0      163.92      156.86     21.35 o 
  16   1   0       50.10       44.18     18.63 o 
  17   1   0       48.17       57.09     20.19 o 
  18   1   0       83.17       73.91     20.42 o 
  19   1   0      100.60      112.95     22.58 o 
  20   1   0       10.42      -22.70     23.62 o 
  21   1   0       28.21       48.69     24.00 o 
  22   1   0       20.55       19.68     22.54 o 
  23   1   0        0.45       35.38     24.71 o 
  24   1   0        2.79        6.70     24.98 o 
  25   1   0        4.96       25.97     28.34 o 
   0   2   0    91565.07    91441.20   1289.68 o 
   1   2   0       43.44       36.75      4.72 o 
   2   2   0    10049.65    10588.33    111.52 o 
   3   2   0      128.98      157.29      9.23 o 
   4   2   0     6815.49     6532.04     62.98 o 
   5   2   0     7271.40     7235.03     70.80 o 
   6   2   0       15.67       71.70     10.27 o 
   7   2   0       11.24       -3.87     10.07 o 
   8   2   0     3133.84     2949.25     47.21 o 
   9   2   0       52.38       25.44     12.17 o 
  10   2   0     8902.09     8533.01    102.47 o 
  11   2   0      789.08      804.43     29.82 o 
  12   2   0     6102.05     5836.17     83.91 o 
  13   2   0        0.00        0.62     14.26 o 
  14   2   0     4490.63     4239.62     65.09 o 
  15   2   0      143.72      171.34     20.71 o 
  16   2   0      117.44      144.70     20.94 o 
  17   2   0       49.27       40.29     19.46 o 
  18   2   0      614.07      645.86     32.77 o 
  19   2   0       18.55       31.76     21.18 o 
  20   2   0      723.26      735.45     36.20 o 
  21   2   0       12.28       27.82     23.52 o 
  22   2   0     1058.53     1184.22     46.21 o 
  23   2   0       12.90       -0.99     24.81 o 
  24   2   0      411.94      445.29     66.16 o 
  25   2   0       69.64       67.50     39.97 o 
   1   3   0      843.74     1033.40     29.22 o 
   2   3   0      135.53      148.77     14.75 o 
   3   3   0     1228.02     1285.83     24.96 o 
   4   3   0     2296.35     2294.88     36.43 o 
   5   3   0     9516.35     9928.72     92.52 o 
   6   3   0     3323.31     3296.65     41.83 o 
   7   3   0     5508.73     5782.82     69.01 o 
   8   3   0       79.00       74.28     13.88 o 
   9   3   0     2345.42     2484.33     40.32 o 
  10   3   0     1306.25     1207.06     40.07 o 
  11   3   0      982.68     1026.49     29.75 o 
  12   3   0       10.63        3.53     17.95 o 
  13   3   0       47.59       49.77     15.35 o 
  14   3   0      223.51      254.51     24.26 o 
  15   3   0      470.13      428.06     29.18 o 
  16   3   0      813.86      773.24     36.63 o 
  17   3   0      284.52      255.57     28.19 o 
  18   3   0       48.78       31.81     14.57 o 
  19   3   0      358.64      315.21     47.17 o 
  20   3   0      174.91      167.39     24.57 o 
  21   3   0       59.52       39.54     22.97 o 
  22   3   0      104.84       75.52     31.68 o 
  23   3   0        4.85       14.34     31.12 o 
  24   3   0        4.72       22.75     31.85 o 
   0   4   0    21926.84    22206.75    261.51 o 
   1   4   0      327.30      328.20     13.31 o 
   2   4   0     3116.18     2859.69     39.58 o 
   3   4   0       98.41      102.26     14.58 o 
   4   4   0      173.66      160.72     10.46 o 
   5   4   0       43.99       31.23      9.73 o 
   6   4   0    12399.32    11497.68    107.70 o 
   7   4   0     1034.62      983.26     25.50 o 
   8   4   0     2351.36     2238.68     37.12 o 
   9   4   0      307.39      310.18     17.30 o 
  10   4   0    11868.72    11453.17    116.49 o 
  11   4   0      468.91      472.01     31.77 o 
  12   4   0     2119.50     2045.39     42.19 o 
  13   4   0       40.81       37.21     15.71 o 
  14   4   0     1224.92     1214.46     37.62 o 
  15   4   0      365.92      410.46     25.33 o 
  16   4   0      288.75      232.82     24.23 o 
  17   4   0      286.73      303.67     25.43 o 
  18   4   0     1752.54     1783.19     64.05 o 
  19   4   0        0.00      -20.44     20.44 o 
  20   4   0     1382.31     1278.29     49.73 o 
  21   4   0        8.22       75.59     30.63 o 
  22   4   0      508.03      564.18    102.77 o 
  23   4   0       65.95       60.06     33.03 o 
  24   4   0      684.18      734.19     53.99 o 
   1   5   0     3274.11     3378.87     45.67 o 
   2   5   0      273.59      303.36     15.65 o 
   3   5   0    12157.29    13058.95    151.73 o 
   4   5   0     1631.99     1793.38     33.65 o 
   5   5   0      683.33      713.34     18.95 o 
   6   5   0       46.31       54.64     11.02 o 
   7   5   0     1385.29     1327.27     28.15 o 
   8   5   0       56.03       51.19     12.28 o 
   9   5   0      392.22      388.34     18.58 o 
  10   5   0      315.31      361.05     21.79 o 
  11   5   0      297.02      275.02     19.41 o 
  12   5   0       41.75       42.96     15.77 o 
  13   5   0        9.93       17.50     16.40 o 
  14   5   0      772.54      757.90     30.00 o 
  15   5   0      318.23      305.68     24.06 o 
  16   5   0      504.32      523.51     31.81 o 
  17   5   0      100.27       73.54     23.12 o 
  18   5   0       85.69       66.17     23.93 o 
  19   5   0        0.00      -24.15     24.15 o 
  20   5   0      138.78      153.53     32.90 o 
  21   5   0       12.64       55.44     29.77 o 
  22   5   0        0.31      -29.18     29.18 o 
  23   5   0       44.99      -12.01     37.85 o 
  24   5   0       98.40       39.59     35.33 o 
   0   6   0    10058.51    10594.81    140.13 o 
   1   6   0        3.49       20.95      8.91 o 
   2   6   0    10422.06    11099.48    103.50 o 
   3   6   0        2.33      -13.66     13.66 o 
   4   6   0     1277.31      967.85     30.46 o 
   5   6   0     1531.12     1640.10     35.52 o 
   6   6   0      129.85       99.26     11.38 o 
   7   6   0      883.65      931.38     24.80 o 
   8   6   0      987.51      778.60     23.64 o 
   9   6   0      487.92      514.50     21.01 o 
  10   6   0     8173.33     7879.19     88.97 o 
  11   6   0       15.09       42.28     15.80 o 
  12   6   0     5057.61     4846.63     76.67 o 
  13   6   0        9.02       40.98     21.85 o 
  14   6   0     1529.12     1546.36     46.80 o 
  15   6   0      276.19      325.55     29.35 o 
  16   6   0     2297.34     2206.56     62.45 o 
  17   6   0      289.49      289.30     39.48 o 
  18   6   0      896.92      894.39     56.15 o 
  19   6   0        0.00       23.62     32.21 o 
  20   6   0      499.33      526.14     50.12 o 
  21   6   0        1.57       47.60     34.53 o 
  22   6   0       91.05      139.04     76.19 o 
  23   6   0       84.13       75.76     38.69 o 
  24   6   0      651.68      637.74     75.12 o 
   1   7   0     1171.46     1139.38     24.67 o 
   2   7   0       78.69       69.31     10.27 o 
   3   7   0      108.70      148.89     16.29 o 
   4   7   0      611.71      729.76     28.80 o 
   5   7   0     4133.66     4461.04     70.81 o 
   6   7   0     3388.41     3856.18     59.06 o 
   7   7   0       11.96        8.26     14.09 o 
   8   7   0      317.78      344.78     22.10 o 
   9   7   0      410.70      454.99     34.21 o 
  10   7   0      166.25      158.73     20.37 o 
  11   7   0       87.03       59.63     18.65 o 
  12   7   0     3300.64     3285.77     83.04 o 
  13   7   0      702.10      649.51     31.84 o 
  14   7   0      156.49      181.19     24.35 o 
  15   7   0      148.17      187.03     36.71 o 
  16   7   0       18.60       20.58     24.57 o 
  17   7   0       12.93       37.48     26.71 o 
  18   7   0      383.52      352.35     49.63 o 
  19   7   0      146.81      149.42     33.84 o 
  20   7   0      132.01      163.51     34.30 o 
  21   7   0      107.05      124.74     34.69 o 
  22   7   0        8.06       -2.40     28.14 o 
  23   7   0      133.31      162.29     38.19 o 
   0   8   0     1974.35     2639.19     55.54 o 
   1   8   0      586.38      616.78     23.15 o 
   2   8   0     9907.78    10540.30    103.56 o 
   3   8   0       22.70       55.16     15.01 o 
   4   8   0     5434.86     4919.30     69.89 o 
   5   8   0     1005.11     1061.36     32.57 o 
   6   8   0     7766.28     7600.77    106.75 o 
   7   8   0      389.37      481.40     33.06 o 
   8   8   0       29.26       71.75     18.30 o 
   9   8   0      678.80      769.57     31.24 o 
  10   8   0     3678.93     3656.32     64.79 o 
  11   8   0     1271.22     1438.45     42.93 o 
  12   8   0     3674.02     3722.20     69.31 o 
  13   8   0        0.31       -7.80     22.61 o 
  14   8   0     3545.63     3486.08     82.89 o 
  15   8   0       92.80       57.33     26.49 o 
  16   8   0      867.83      977.50     50.09 o 
  17   8   0      107.33      125.18     47.29 o 
  18   8   0      632.88      733.87     47.44 o 
  19   8   0        2.52       76.82     30.46 o 
  20   8   0       39.51       10.70     29.27 o 
  21   8   0      134.42      214.17     38.60 o 
  22   8   0       16.09      116.63     35.76 o 
  23   8   0      179.21      268.72     64.77 o 
   1   9   0       24.08       39.29     12.58 o 
   2   9   0      601.25      636.21     21.29 o 
   3   9   0      543.03      548.45     29.14 o 
   4   9   0        7.36      -11.41     15.57 o 
   5   9   0      104.54      116.01     19.69 o 
   6   9   0        0.15       -9.42     14.96 o 
   7   9   0      425.17      374.10     27.51 o 
   8   9   0       26.21       38.22     22.36 o 
   9   9   0      381.57      410.92     27.06 o 
  10   9   0      160.23      161.89     21.69 o 
  11   9   0       25.24        5.79     22.33 o 
  12   9   0      523.92      537.15     38.08 o 
  13   9   0     1064.99     1137.39     50.29 o 
  14   9   0       31.52       15.79     25.43 o 
  15   9   0      299.25      365.09     36.24 o 
  16   9   0      831.65      857.34     49.56 o 
  17   9   0      200.04      222.06     34.94 o 
  18   9   0      192.54      232.96     35.93 o 
  19   9   0        0.59        9.85     29.52 o 
  20   9   0       89.28       29.62     31.90 o 
  21   9   0      444.42      499.75     48.38 o 
  22   9   0      715.94      678.32     56.78 o 
   0  10   0     9005.69     8602.59    131.99 o 
   1  10   0       97.30      134.05     18.23 o 
   2  10   0     1985.93     1947.12     68.14 o 
   3  10   0      211.02      209.27     21.57 o 
   4  10   0     2125.43     2107.78     48.03 o 
   5  10   0      364.51      319.61     24.74 o 
   6  10   0     2426.72     2459.58     85.67 o 
   7  10   0      206.71      162.76     20.55 o 
   8  10   0     7169.12     6587.92    123.22 o 
   9  10   0       55.88       51.93     24.56 o 
  10  10   0     1405.43     1450.02     54.42 o 
  11  10   0        5.61      -26.65     26.65 o 
  12  10   0      422.29      354.46     34.75 o 
  13  10   0       21.75       11.72     35.39 o 
  14  10   0      705.45      744.21     46.21 o 
  15  10   0       33.57      -24.73     24.73 o 
  16  10   0     1679.94     1627.15     64.53 o 
  17  10   0     1118.46     1131.45     57.05 o 
  18  10   0     1236.91     1185.27     78.91 o 
  19  10   0      224.18      286.84     40.69 o 
  20  10   0      245.29      318.66     43.56 o 
  21  10   0       11.46        9.25     35.21 o 
   1  11   0      580.87      621.75     33.95 o 
   2  11   0      732.13      978.89     97.38 o 
   3  11   0      101.30      126.66     20.71 o 
   4  11   0      221.55      214.58     23.99 o 
   5  11   0      139.21      113.66     25.56 o 
   6  11   0      470.92      480.29     36.75 o 
   7  11   0     1159.26     1040.86     45.71 o 
   8  11   0      161.03       84.99     31.90 o 
   9  11   0       10.67       -1.41     22.73 o 
  10  11   0       55.94       52.05     29.79 o 
  11  11   0      261.80      261.90     33.14 o 
  12  11   0       36.25       74.97     29.19 o 
  13  11   0     1213.83     1215.93     55.73 o 
  14  11   0      148.92      177.95     49.80 o 
  15  11   0      198.42      167.22     48.85 o 
  16  11   0       26.17       38.42     29.62 o 
  17  11   0      231.31      180.04     35.70 o 
  18  11   0      207.47      240.75     45.12 o 
  19  11   0     1523.02     1542.78     69.58 o 
  20  11   0      486.83      441.96     47.60 o 
   0  12   0     6501.59     6627.33    154.29 o 
   1  12   0       44.11       38.66     46.17 o 
   2  12   0     2524.18     2697.89     65.95 o 
   3  12   0      108.87       81.21     25.19 o 
   4  12   0     1473.61     1613.01     53.10 o 
   5  12   0      533.04      570.42     37.97 o 
   6  12   0     3745.72     3708.31    112.38 o 
   7  12   0      422.39      353.20     34.80 o 
   8  12   0     3319.46     3345.87     80.52 o 
   9  12   0       26.59        9.29     27.67 o 
  10  12   0     1015.58     1032.37     49.56 o 
  11  12   0      914.67      953.75     49.74 o 
  12  12   0      260.28      350.10     37.23 o 
  13  12   0      134.24      137.19     34.39 o 
  14  12   0     1802.37     1822.29     67.38 o 
  15  12   0        5.20       20.77     40.88 o 
  16  12   0      709.95      701.06     49.68 o 
  17  12   0      990.07     1026.21     69.47 o 
  18  12   0      327.04      321.47     44.26 o 
  19  12   0        0.88      -33.19     33.19 o 
   1  13   0       32.61        8.69     25.04 o 
   2  13   0      296.97      354.87     48.37 o 
   3  13   0     1511.18     1653.92     69.69 o 
   4  13   0        3.51       -9.46     29.21 o 
   5  13   0      293.46      374.98     56.07 o 
   6  13   0      235.37      266.71     38.64 o 
   7  13   0      461.35      384.10     35.76 o 
   8  13   0       89.16       80.84     28.51 o 
   9  13   0      565.87      508.08     40.95 o 
  10  13   0       16.78       39.68     51.56 o 
  11  13   0      658.89      641.94     45.57 o 
  12  13   0       64.84       79.53     29.69 o 
  13  13   0      857.19      767.61     49.83 o 
  14  13   0       80.69       93.88     33.75 o 
  15  13   0      103.42      109.93     34.11 o 
  16  13   0      715.26      692.90     52.50 o 
  17  13   0        1.00       32.08     34.94 o 
  18  13   0      587.02      614.24     51.01 o 
   0  14   0       23.16       -7.92     69.72 o 
   1  14   0      163.31      182.90     38.13 o 
   2  14   0     1254.66     1170.50     59.71 o 
   3  14   0       42.86       60.18     32.10 o 
   4  14   0     1630.93     1860.22     75.40 o 
   5  14   0        2.43       41.15     32.72 o 
   6  14   0     3525.84     3089.80    161.11 o 
   7  14   0        1.86       27.39     30.79 o 
   8  14   0       73.24       44.26     34.59 o 
   9  14   0      194.80      111.24     42.22 o 
  10  14   0     1482.90     1419.25     60.27 o 
  11  14   0      354.24      281.39     43.73 o 
  12  14   0      190.48      207.77     36.05 o 
  13  14   0       65.45      104.41     33.08 o 
  14  14   0     1734.89     1777.00     71.37 o 
  15  14   0        0.15       58.46     33.54 o 
  16  14   0       25.58       33.49     35.01 o 
  17  14   0       42.94        9.16     36.07 o 
   1  15   0       93.22       51.05     51.99 o 
   2  15   0      191.47      235.55     58.67 o 
   3  15   0       97.25      156.60     44.60 o 
   4  15   0       75.29       95.38     46.34 o 
   5  15   0      378.60      375.86     46.44 o 
   6  15   0      139.77      126.66     47.59 o 
   7  15   0       81.82       59.26     45.88 o 
   8  15   0      346.86      237.95     53.72 o 
   9  15   0       67.04       26.21     35.80 o 
  10  15   0      108.55      113.91     39.50 o 
  11  15   0      339.92      308.33     46.36 o 
  12  15   0       97.43       52.18     38.48 o 
  13  15   0       47.08       58.52     38.14 o 
  14  15   0      130.73       61.53     46.89 o 
  15  15   0       90.25       92.68     37.41 o 
   0  16   0      982.33      980.89    117.66 o 
   1  16   0       53.46       52.70     79.23 o 
   2  16   0      711.47      773.89     82.31 o 
   3  16   0       42.43       72.31     54.89 o 
   4  16   0      920.01      962.03     84.43 o 
   5  16   0      316.08      273.75     44.19 o 
   6  16   0      640.79      657.89     85.50 o 
   7  16   0        0.44      -13.73     34.28 o 
   8  16   0      869.68      777.62     59.22 o 
   9  16   0      156.74      188.15     43.22 o 
  10  16   0      595.37      651.36     57.71 o 
  11  16   0      113.53      131.05     41.40 o 
  12  16   0      302.41      362.47     67.04 o 
  13  16   0       83.14       71.45     40.01 o 
  14  16   0      218.24      229.22    107.91 o 
   1  17   0       18.13      -56.25     56.25 o 
   2  17   0        1.78      -70.91     70.91 o 
   3  17   0      117.84       67.97     60.51 o 
   4  17   0        4.60      -52.30     52.30 o 
   5  17   0       87.97       26.04     55.17 o 
   6  17   0       11.70      -12.16     53.21 o 
   7  17   0      174.27       72.90     58.03 o 
   8  17   0       18.40        6.07     63.90 o 
   9  17   0        1.33       32.53     37.30 o 
  10  17   0       25.49       22.12     38.61 o 
  11  17   0      382.96      397.57     54.35 o 
   0  18   0      857.23      928.99    126.37 o 
   1  18   0       60.28       37.55     60.18 o 
   2  18   0      760.38      690.26     85.56 o 
   3  18   0       11.55      -21.43     75.67 o 
   4  18   0     1488.21     1627.63    113.68 o 
   5  18   0      343.07      377.25     77.04 o 
   6  18   0      478.14      484.93     91.51 o 
   7  18   0      442.71      407.28     76.14 o 
   8  18   0      580.64      659.67    136.67 o 
   9  18   0        0.07      -50.35     68.14 o 
   1  19   0        3.04      -56.31     56.31 o 
   2  19   0      104.11       99.38     67.30 o 
   3  19   0       39.08       13.98     63.51 o 
   4  19   0      304.00      410.30     78.66 o 
 -25   1   1        5.47      -25.07     25.07 o 
 -24   1   1      644.60      668.97     51.66 o 
 -23   1   1       20.30      -12.35     23.94 o 
 -22   1   1     1003.27     1069.29     43.95 o 
 -21   1   1       24.96       22.47     21.99 o 
 -20   1   1     1593.12     1586.35     52.08 o 
 -19   1   1       19.62       25.42     20.07 o 
 -18   1   1      805.75      845.68     35.55 o 
 -17   1   1       44.83       41.27     19.83 o 
 -16   1   1     2532.96     2525.47     52.48 o 
 -15   1   1       18.27       53.98     17.93 o 
 -14   1   1     1713.18     1528.84     38.86 o 
 -13   1   1     1228.62     1188.76     33.91 o 
 -12   1   1    15932.76    17392.47    166.34 o 
 -11   1   1     1731.51     1765.65     36.88 o 
 -10   1   1       10.03       -4.59     11.44 o 
  -9   1   1       32.49       43.75     11.42 o 
  -8   1   1     8360.84     7689.51     79.71 o 
  -7   1   1       94.82       79.70     10.96 o 
  -6   1   1   393574.03   382223.31   7041.82 o 
  -5   1   1       25.22       15.34      9.63 o 
  -4   1   1     5181.27     5163.02     55.36 o 
  -3   1   1      107.79       95.77      7.06 o 
  -2   1   1     6153.50     6473.83     90.41 o 
   0   1   1    16261.15    14832.07    210.20 o 
   1   1   1      284.82      267.49      8.51 o 
   2   1   1    27620.92    28141.22    228.22 o 
   3   1   1     1412.22     1295.64     19.46 o 
   4   1   1    40195.91    39817.41    322.98 o 
   5   1   1      992.12      995.63     27.21 o 
   6   1   1     6121.20     6352.90     72.52 o 
   7   1   1        0.74       -2.92      9.53 o 
   8   1   1    18763.93    18108.67    181.11 o 
   9   1   1      343.91      293.93     18.51 o 
  10   1   1     4152.25     3968.90     69.47 o 
  11   1   1      106.74       74.60     14.66 o 
  12   1   1    12209.31    11616.82    122.35 o 
  13   1   1       14.66       25.95     14.99 o 
  14   1   1     2993.93     2804.27     52.34 o 
  15   1   1      930.08      938.04     33.62 o 
  16   1   1      966.86      997.61     35.93 o 
  17   1   1        3.10        3.72     17.87 o 
  18   1   1      394.91      371.13     30.58 o 
  19   1   1       40.57       69.35     21.97 o 
  20   1   1     1203.98     1260.41     46.18 o 
  21   1   1       33.43       31.25     22.57 o 
  22   1   1     1167.14     1209.25     46.86 o 
  23   1   1       51.15       84.87     40.72 o 
  24   1   1      573.14      603.44     49.22 o 
 -25   2   1       16.88       51.56     28.69 o 
 -24   2   1        5.28      -14.87     26.22 o 
 -23   2   1        8.90       13.58     23.73 o 
 -22   2   1        0.60       14.48     21.72 o 
 -21   2   1       25.63       56.40     23.10 o 
 -20   2   1        8.06      -12.43     20.19 o 
 -19   2   1      239.54      200.50     27.02 o 
 -18   2   1     2169.10     2133.90     52.41 o 
 -17   2   1        0.36        5.98     17.99 o 
 -16   2   1     2462.85     2302.37     50.33 o 
 -15   2   1      414.52      465.32     25.37 o 
 -14   2   1      222.27      184.73     20.15 o 
 -13   2   1       48.07       43.17     15.73 o 
 -12   2   1    15865.37    16203.25    157.37 o 
 -11   2   1     1545.57     1453.84     33.66 o 
 -10   2   1     1194.85     1219.44     30.24 o 
  -9   2   1     2678.60     2374.97     60.98 o 
  -8   2   1      513.12      496.01     21.29 o 
  -7   2   1    15777.04    16579.99    147.70 o 
  -6   2   1    16324.15    16395.19    144.00 o 
  -5   2   1    84191.96    86885.16    690.83 o 
  -4   2   1       93.89      103.62      9.84 o 
  -3   2   1     1312.74      998.24     17.42 o 
  -2   2   1        1.02        1.24      3.54 o 
  -1   2   1     1760.19     1689.83     19.89 o 
   0   2   1     6235.09     5980.35     67.14 o 
   1   2   1      434.24      481.81     28.93 o 
   2   2   1        0.11        5.43      5.33 o 
   3   2   1      329.55      350.28     12.21 o 
   4   2   1     6242.80     6086.20     60.15 o 
   5   2   1     3188.25     3283.80     44.13 o 
   6   2   1       16.75       24.66      9.60 o 
   7   2   1      734.66      713.49     22.45 o 
   8   2   1       45.58       60.06     11.83 o 
   9   2   1     1307.88     1492.80     31.40 o 
  10   2   1     1773.25     1895.24     37.09 o 
  11   2   1       45.62       62.17     14.09 o 
  12   2   1      206.95      195.69     18.24 o 
  13   2   1       57.76       41.31     15.50 o 
  14   2   1       66.96       65.25     16.53 o 
  15   2   1        0.72       -6.26     13.08 o 
  16   2   1      154.78      127.18     23.68 o 
  17   2   1       49.00       29.04     12.04 o 
  18   2   1       27.00        5.36     14.53 o 
  19   2   1      739.21      692.07     45.76 o 
  20   2   1       37.98       25.82     18.83 o 
  21   2   1        2.38       15.17     20.00 o 
  22   2   1        0.46       44.27     29.89 o 
  23   2   1        6.01      -29.45     29.45 o 
  24   2   1       13.93       23.78     32.52 o 
 -25   3   1       24.89       30.46     32.34 o 
 -24   3   1      273.70      307.54     41.87 o 
 -23   3   1        5.85       21.98     25.79 o 
 -22   3   1      291.70      331.94     33.60 o 
 -21   3   1       60.88       65.82     23.80 o 
 -20   3   1      600.22      685.01     36.12 o 
 -19   3   1      184.07      192.43     24.97 o 
 -18   3   1     3572.75     3426.93     64.83 o 
 -17   3   1     1928.81     1806.82     47.49 o 
 -16   3   1     2495.75     2409.90     52.00 o 
 -15   3   1      171.91      160.06     20.34 o 
 -14   3   1     3686.05     3624.94     59.57 o 
 -13   3   1     1137.33     1206.89     34.98 o 
 -12   3   1     1841.47     1552.98     36.22 o 
 -11   3   1     8422.50     8239.07     91.83 o 
 -10   3   1    17198.08    15566.92    422.21 o 
  -9   3   1      112.58       50.80     14.78 o 
  -8   3   1     1246.32     1263.11     30.82 o 
  -7   3   1      683.29      708.53     26.01 o 
  -6   3   1      526.25      497.26     20.78 o 
  -5   3   1      135.24      137.33     12.58 o 
  -4   3   1     2816.95     2825.81     38.70 o 
  -3   3   1        2.67        3.67     10.84 o 
  -2   3   1    45436.12    44158.91    390.49 o 
  -1   3   1     2866.11     2741.65     31.08 o 
   0   3   1     8710.79     8445.73     75.45 o 
   1   3   1    10519.88    10432.52    115.29 o 
   2   3   1    18539.55    19200.64    177.67 o 
   3   3   1     2786.83     2793.33     32.84 o 
   4   3   1      100.76      125.41      9.56 o 
   5   3   1      609.81      557.30     17.21 o 
   6   3   1     7969.76     7655.29     77.42 o 
   7   3   1     4144.19     4249.40     56.00 o 
   8   3   1      364.97      301.96     20.91 o 
   9   3   1      154.57      161.86     14.63 o 
  10   3   1     1803.78     1516.48     33.34 o 
  11   3   1      553.62      574.25     23.09 o 
  12   3   1     1007.94      934.85     30.10 o 
  13   3   1      125.46      139.63     18.27 o 
  14   3   1     2819.68     2708.31     56.57 o 
  15   3   1      848.41      829.96     32.23 o 
  16   3   1      227.31      211.15     22.50 o 
  17   3   1       17.19       27.37     18.89 o 
  18   3   1      872.30      884.00     38.65 o 
  19   3   1      138.23      126.96     24.26 o 
  20   3   1      625.42      615.91     43.88 o 
  21   3   1      787.62      808.16     49.88 o 
  22   3   1     2289.90     2250.94     77.05 o 
  23   3   1       44.32       27.03     30.49 o 
  24   3   1      226.88      226.25     41.06 o 
 -25   4   1       29.92        1.16     32.45 o 
 -24   4   1       16.82       46.50     33.45 o 
 -23   4   1      569.98      528.75     60.44 o 
 -22   4   1      400.26      370.29     34.33 o 
 -21   4   1       10.68        5.25     23.75 o 
 -20   4   1        3.57        1.87     21.70 o 
 -19   4   1       41.83       35.52     22.71 o 
 -18   4   1        1.82       11.29     17.87 o 
 -17   4   1        6.97      -11.96     16.06 o 
 -16   4   1      148.74      106.94     25.36 o 
 -15   4   1       74.28       78.71     22.03 o 
 -14   4   1      459.37      501.33     34.88 o 
 -13   4   1      875.52      853.90     33.69 o 
 -12   4   1       84.44      125.39     22.64 o 
 -11   4   1     1442.21     1397.23     39.65 o 
 -10   4   1       34.67       23.11     12.19 o 
  -9   4   1       39.50       19.62     12.44 o 
  -8   4   1      200.67      186.22     14.33 o 
  -7   4   1       44.07       13.50     10.17 o 
  -6   4   1     5200.51     5451.28     59.97 o 
  -5   4   1       14.20       26.70      9.55 o 
  -4   4   1      268.50      305.42     12.94 o 
  -3   4   1        0.39        0.71      6.53 o 
  -2   4   1      212.52      176.32     11.51 o 
  -1   4   1     3698.06     3915.20     42.99 o 
   0   4   1      213.16      264.14     11.35 o 
   1   4   1      120.44      127.15     11.13 o 
   2   4   1     2327.43     2655.59     37.66 o 
   3   4   1     1222.08     1258.24     26.17 o 
   4   4   1     3405.74     3310.81     42.43 o 
   5   4   1      812.67      858.37     23.74 o 
   6   4   1        4.39       -8.52      9.11 o 
   7   4   1      267.84      244.00     15.34 o 
   8   4   1     1335.42     1433.50     29.88 o 
   9   4   1      514.07      520.82     28.70 o 
  10   4   1     3031.96     2963.89     47.04 o 
  11   4   1      307.53      320.61     20.04 o 
  12   4   1        5.50       12.81     14.69 o 
  13   4   1        1.02      -14.41     14.41 o 
  14   4   1      413.50      453.23     25.33 o 
  15   4   1      603.60      604.14     29.10 o 
  16   4   1       41.64       22.00     18.44 o 
  17   4   1      476.44      475.24     29.10 o 
  18   4   1      361.72      351.28     36.63 o 
  19   4   1      125.07      165.10     32.31 o 
  20   4   1      264.60      251.51     35.49 o 
  21   4   1      138.93      123.16     32.83 o 
  22   4   1        0.29       15.37     29.07 o 
  23   4   1      221.10      235.67     39.73 o 
  24   4   1       69.16       67.09     34.39 o 
 -24   5   1      729.09      793.82     83.20 o 
 -23   5   1       10.41       14.57     34.99 o 
 -22   5   1        3.94      -24.69     28.58 o 
 -21   5   1       86.85      109.87     31.76 o 
 -20   5   1      999.58     1024.45     45.83 o 
 -19   5   1        4.10        6.00     21.66 o 
 -18   5   1      572.89      536.77     33.69 o 
 -17   5   1     1187.92     1133.16     43.30 o 
 -16   5   1     6560.10     6484.80     89.96 o 
 -15   5   1       99.26      114.44     20.03 o 
 -14   5   1      930.38      891.31     32.33 o 
 -13   5   1       29.71       34.27     17.64 o 
 -12   5   1     9709.79     9402.90    113.66 o 
 -11   5   1      860.23      846.98     33.60 o 
 -10   5   1      582.00      440.25     20.78 o 
  -9   5   1      241.11      228.66     16.98 o 
  -8   5   1     9568.43     9193.63     94.40 o 
  -7   5   1      957.03     1004.01     25.37 o 
  -6   5   1     4989.89     4975.81     57.13 o 
  -5   5   1        0.24       -2.06      8.94 o 
  -4   5   1    19930.13    20889.51    196.67 o 
  -3   5   1       38.07       68.61     10.85 o 
  -2   5   1     2437.03     3078.48     41.93 o 
  -1   5   1     2675.33     2760.07     35.49 o 
   0   5   1      788.24      909.13     19.92 o 
   1   5   1     5385.83     5547.13     57.80 o 
   2   5   1      456.69      383.15     16.27 o 
   3   5   1      248.42      257.17     14.84 o 
   4   5   1    19690.88    20257.73    214.88 o 
   5   5   1        0.25        2.00      8.44 o 
   6   5   1      849.70      675.56     21.33 o 
   7   5   1     7954.57     7903.34     82.78 o 
   8   5   1     4785.71     4454.27     56.54 o 
   9   5   1       58.35       57.77     13.85 o 
  10   5   1     3248.72     2807.94     59.47 o 
  11   5   1       21.28       25.55     14.17 o 
  12   5   1     3012.49     2901.34     50.86 o 
  13   5   1      427.82      408.04     24.74 o 
  14   5   1      113.12      119.27     20.79 o 
  15   5   1        0.97        3.19     19.57 o 
  16   5   1      823.08      855.77     37.92 o 
  17   5   1       15.84       44.33     26.04 o 
  18   5   1     2035.09     1948.55     67.05 o 
  19   5   1      193.74      189.34     33.52 o 
  20   5   1     1221.81     1274.26     59.28 o 
  21   5   1       28.96        8.70     29.65 o 
  22   5   1      413.21      379.26     43.21 o 
  23   5   1       81.05       86.31     34.93 o 
 -24   6   1       16.91       72.82     34.68 o 
 -23   6   1       14.68       15.32     31.85 o 
 -22   6   1       81.24      125.97     34.35 o 
 -21   6   1        3.48       31.83     28.60 o 
 -20   6   1      132.02       75.33     29.74 o 
 -19   6   1       19.08       -2.61     26.28 o 
 -18   6   1       23.53        3.84     36.62 o 
 -17   6   1       30.37      -19.91     19.91 o 
 -16   6   1      544.55      505.51     32.03 o 
 -15   6   1        8.70       23.98     20.64 o 
 -14   6   1       40.01       61.38     32.37 o 
 -13   6   1      116.05      140.47     21.64 o 
 -12   6   1     1675.75     1728.43     55.42 o 
 -11   6   1       16.37       46.75     15.08 o 
 -10   6   1      593.88      577.34     23.30 o 
  -9   6   1      280.33      275.25     19.58 o 
  -8   6   1        3.50       -9.88     11.35 o 
  -7   6   1      698.57      826.56     33.78 o 
  -6   6   1      859.30      860.04     23.28 o 
  -5   6   1       18.14        8.16      8.27 o 
  -4   6   1      159.19      156.97     11.48 o 
  -3   6   1      237.86      285.53     13.15 o 
  -2   6   1      598.44      571.89     29.05 o 
  -1   6   1      528.57      476.64     16.86 o 
   0   6   1     8141.90     9047.64     86.94 o 
   1   6   1       59.71       37.81      9.09 o 
   2   6   1        0.12       -2.26     10.03 o 
   3   6   1        3.52      -10.70     10.74 o 
   4   6   1       13.44       11.20     11.69 o 
   5   6   1       88.05       85.78     14.00 o 
   6   6   1     6488.37     6830.12    112.87 o 
   7   6   1      769.80      853.80     35.91 o 
   8   6   1       89.59       94.91     12.97 o 
   9   6   1      135.29      129.92     15.17 o 
  10   6   1       61.06       71.52     15.27 o 
  11   6   1        4.12      -12.91     15.44 o 
  12   6   1       27.67       54.68     18.51 o 
  13   6   1      725.77      663.68     34.34 o 
  14   6   1      255.70      192.29     32.41 o 
  15   6   1      915.72      860.93     44.54 o 
  16   6   1      141.39      189.06     30.76 o 
  17   6   1       26.00       -5.34     33.62 o 
  18   6   1       67.41       39.78     28.54 o 
  19   6   1       38.21       38.24     29.12 o 
  20   6   1       39.99       21.78     29.92 o 
  21   6   1      287.50      338.14     41.30 o 
  22   6   1       10.34       26.24     34.10 o 
  23   6   1      183.93      187.10     46.71 o 
 -24   7   1       59.09       98.64     92.70 o 
 -23   7   1        9.95       75.42     35.29 o 
 -22   7   1      376.61      355.53     42.52 o 
 -21   7   1      186.49      140.82     34.53 o 
 -20   7   1     1326.49     1387.89     65.47 o 
 -19   7   1      250.51      230.80     36.47 o 
 -18   7   1     4561.02     4161.76     96.18 o 
 -17   7   1        2.49       -8.28     25.05 o 
 -16   7   1     2225.46     2173.88     57.55 o 
 -15   7   1       59.07       71.43     21.54 o 
 -14   7   1       95.85       64.46     21.62 o 
 -13   7   1      336.77      361.45     27.51 o 
 -12   7   1     1611.06     1628.12     48.48 o 
 -11   7   1       29.32       10.50     17.54 o 
 -10   7   1     1355.87     1167.97     37.69 o 
  -9   7   1       29.56       26.49     14.09 o 
  -8   7   1     5966.59     6202.57     72.42 o 
  -7   7   1        2.07        5.10     10.81 o 
  -6   7   1     1035.06      927.45     54.81 o 
  -5   7   1      729.22      730.57     20.09 o 
  -4   7   1    19629.71    20391.19    180.51 o 
  -3   7   1      251.90      253.80     13.96 o 
  -2   7   1      301.29      253.81     37.42 o 
  -1   7   1      693.71      769.55     21.20 o 
   0   7   1     1253.74      920.62     22.74 o 
   1   7   1     2450.62     2903.72     39.24 o 
   2   7   1       15.64       57.61     14.88 o 
   3   7   1     1723.96     1789.38     36.79 o 
   4   7   1    16706.19    17094.16    173.04 o 
   5   7   1     2205.37     2227.60     46.74 o 
   6   7   1     9611.83     9554.34    110.18 o 
   7   7   1      203.15      204.10     18.21 o 
   8   7   1     5085.91     4912.45     71.63 o 
   9   7   1       31.75       54.86     16.46 o 
  10   7   1     2836.04     2524.60     51.88 o 
  11   7   1        0.15       -3.11     15.94 o 
  12   7   1      479.84      403.62     33.23 o 
  13   7   1       79.51       76.15     25.99 o 
  14   7   1     1001.74      965.28     62.78 o 
  15   7   1       47.65       12.35     25.16 o 
  16   7   1     1130.78     1178.75     53.81 o 
  17   7   1       52.42       59.10     28.59 o 
  18   7   1     1635.19     1646.44     64.51 o 
  19   7   1        0.31       -2.65     27.60 o 
  20   7   1      805.28      836.02     73.19 o 
  21   7   1      315.57      369.89     41.38 o 
  22   7   1      241.47      217.50     41.97 o 
  23   7   1       69.30       99.51     51.86 o 
 -23   8   1        2.79       43.72     34.41 o 
 -22   8   1       63.84      108.28     34.98 o 
 -21   8   1       93.45       77.15     31.39 o 
 -20   8   1        4.78       -4.00     27.87 o 
 -19   8   1       53.97       49.08     30.32 o 
 -18   8   1      396.94      346.80     42.20 o 
 -17   8   1        0.04       22.90     29.08 o 
 -16   8   1       67.88       53.71     27.33 o 
 -15   8   1      107.99      114.47     29.06 o 
 -14   8   1      141.48      135.38     24.08 o 
 -13   8   1      379.11      345.94     28.39 o 
 -12   8   1       63.49       56.03     20.26 o 
 -11   8   1       38.05       24.77     18.91 o 
 -10   8   1      307.28      327.11     25.24 o 
  -9   8   1       73.74       55.19     18.74 o 
  -8   8   1       24.60       11.10     16.68 o 
  -7   8   1       33.12       38.45     16.97 o 
  -6   8   1       22.26       30.30     13.37 o 
  -5   8   1     1735.99     1789.75     31.68 o 
  -4   8   1      243.67      225.77     13.82 o 
  -3   8   1      711.44      738.04     22.11 o 
  -2   8   1      276.22      349.67     25.66 o 
  -1   8   1       21.70        9.63     11.11 o 
   0   8   1     5821.42     6418.61     70.83 o 
   1   8   1        3.64       10.69     10.75 o 
   2   8   1       75.37       65.73     17.16 o 
   3   8   1     1273.94     1361.15     39.22 o 
   4   8   1      363.72      387.96     31.39 o 
   5   8   1      715.62      669.67     29.97 o 
   6   8   1     3793.27     4040.07     63.36 o 
   7   8   1      509.69      535.43     25.75 o 
   8   8   1      130.84      136.24     19.88 o 
   9   8   1      567.96      633.56     29.07 o 
  10   8   1      211.93      175.51     26.16 o 
  11   8   1      113.12       78.72     25.27 o 
  12   8   1      357.83      442.90     36.42 o 
  13   8   1       44.21       64.41     25.68 o 
  14   8   1       31.14       14.79     26.10 o 
  15   8   1      623.48      633.25     41.90 o 
  16   8   1        0.42       47.90     28.69 o 
  17   8   1       47.34       29.18     26.66 o 
  18   8   1      192.11      194.47     37.17 o 
  19   8   1       34.49       72.12     31.03 o 
  20   8   1      167.54      130.92     34.65 o 
  21   8   1      166.35      229.85     40.76 o 
  22   8   1       55.82       58.27     34.15 o 
 -22   9   1      482.19      574.65     55.01 o 
 -21   9   1       20.80        5.03     30.15 o 
 -20   9   1      549.80      571.23     92.12 o 
 -19   9   1        3.10       16.99     32.59 o 
 -18   9   1     1828.45     1876.18     70.49 o 
 -17   9   1      546.64      617.83     74.91 o 
 -16   9   1     2032.93     2151.00     73.00 o 
 -15   9   1      162.11      187.03     31.33 o 
 -14   9   1     1684.00     1647.38     72.50 o 
 -13   9   1      145.68       76.28     27.48 o 
 -12   9   1      874.15      804.11     40.46 o 
 -11   9   1      220.73      217.36     24.56 o 
 -10   9   1     1474.73     1479.64     44.34 o 
  -9   9   1       75.05       60.35     20.61 o 
  -8   9   1     2640.80     2616.44     54.29 o 
  -7   9   1       17.06       29.08     20.42 o 
  -6   9   1     2080.09     1881.73     62.83 o 
  -5   9   1      100.57       97.68     18.66 o 
  -4   9   1     5357.46     5320.32     75.66 o 
  -3   9   1      260.05      225.14     15.56 o 
  -2   9   1     3010.29     2773.28     47.77 o 
  -1   9   1      616.51      644.43     22.69 o 
   0   9   1     2210.83     2196.33     37.76 o 
   1   9   1       22.20       34.70     13.81 o 
   2   9   1     1904.22     1622.28     45.04 o 
   3   9   1       78.02       54.13     17.42 o 
   4   9   1     5630.87     5714.71     80.91 o 
   5   9   1       12.63       10.20     16.24 o 
   6   9   1     8115.25     8089.69    114.24 o 
   7   9   1      447.56      412.02     25.12 o 
   8   9   1     3219.13     2950.56     68.64 o 
   9   9   1       12.58       39.31     23.45 o 
  10   9   1     1190.89     1169.44     56.09 o 
  11   9   1      666.17      719.82     43.80 o 
  12   9   1      804.80      730.30     42.49 o 
  13   9   1      271.35      253.33     32.15 o 
  14   9   1      786.41      770.54     44.94 o 
  15   9   1       38.91       17.95     26.99 o 
  16   9   1      207.42      241.92     35.38 o 
  17   9   1       74.52       84.96     30.76 o 
  18   9   1      642.22      689.47     70.68 o 
  19   9   1       32.50       39.97     31.19 o 
  20   9   1      533.82      546.49     48.62 o 
  21   9   1       98.12      107.30     39.61 o 
 -22  10   1      288.51      365.09     52.12 o 
 -21  10   1      139.79      172.91     38.41 o 
 -20  10   1      142.65      140.80     36.98 o 
 -19  10   1        4.95      -12.91     40.03 o 
 -18  10   1      337.93      373.54     50.72 o 
 -17  10   1      198.30      191.99     34.86 o 
 -16  10   1       26.90       14.74     27.45 o 
 -15  10   1       33.63       35.12     27.71 o 
 -14  10   1      278.25      321.00     35.70 o 
 -13  10   1       23.04        6.21     30.93 o 
 -12  10   1       31.38       43.27     24.91 o 
 -11  10   1      216.23      146.30     28.27 o 
 -10  10   1      303.51      335.49     28.17 o 
  -9  10   1        6.85        0.59     19.30 o 
  -8  10   1      127.35      101.43     19.73 o 
  -7  10   1     1305.54     1225.89     40.89 o 
  -6  10   1      556.85      543.17     29.33 o 
  -5  10   1      125.81      149.14     21.73 o 
  -4  10   1      437.96      403.83     25.61 o 
  -3  10   1        8.61      -11.00     16.31 o 
  -2  10   1      148.56      142.89     18.85 o 
  -1  10   1      514.36      518.13     21.40 o 
   0  10   1        1.83      -14.33     14.33 o 
   1  10   1     1556.04     1488.32     42.51 o 
   2  10   1        1.87       -4.29     16.28 o 
   3  10   1      175.44      200.07     21.51 o 
   4  10   1      256.29      267.55     23.30 o 
   5  10   1        0.47       -9.89     21.04 o 
   6  10   1       28.80       22.13     19.90 o 
   7  10   1      167.66      167.54     27.40 o 
   8  10   1       41.65       18.29     23.45 o 
   9  10   1       17.47       32.16     24.50 o 
  10  10   1     2598.17     2606.46     78.95 o 
  11  10   1      676.62      612.99     40.28 o 
  12  10   1        7.89       -9.05     23.74 o 
  13  10   1      224.24      214.84     32.69 o 
  14  10   1      502.20      494.45     47.82 o 
  15  10   1     1619.89     1683.50     65.40 o 
  16  10   1     2572.14     2541.53     79.30 o 
  17  10   1      638.14      743.67     49.46 o 
  18  10   1      186.79      197.75     36.81 o 
  19  10   1       16.88       60.29     58.82 o 
  20  10   1      400.04      494.34     48.52 o 
  21  10   1      463.22      467.09     49.09 o 
 -21  11   1       83.51      110.39     37.65 o 
 -20  11   1      466.42      612.76     50.95 o 
 -19  11   1        1.51       23.50     32.50 o 
 -18  11   1       43.49       56.34     32.67 o 
 -17  11   1      401.75      434.19     42.52 o 
 -16  11   1     2119.79     2107.68     86.42 o 
 -15  11   1        0.00       45.87     27.08 o 
 -14  11   1     2410.96     2404.54     73.12 o 
 -13  11   1      208.48      284.82     34.35 o 
 -12  11   1      800.89      875.31     45.89 o 
 -11  11   1      185.51      158.30     29.97 o 
 -10  11   1       13.01       66.87     26.50 o 
  -9  11   1       93.16       56.88     23.61 o 
  -8  11   1     2994.73     2835.19     61.38 o 
  -7  11   1      262.12      304.80     27.17 o 
  -6  11   1     9922.08    10089.04    127.05 o 
  -5  11   1      340.55      373.02     29.77 o 
  -4  11   1     4595.00     4324.32     72.21 o 
  -3  11   1      968.90      975.95     36.49 o 
  -2  11   1     1275.34     1377.37     55.69 o 
  -1  11   1       25.81       32.19     21.44 o 
   0  11   1     2426.24     2213.49     56.95 o 
   1  11   1      391.29      424.02     38.59 o 
   2  11   1     4041.94     4023.18     67.87 o 
   3  11   1      332.44      389.43     29.32 o 
   4  11   1     3131.99     3048.76    112.47 o 
   5  11   1     1184.26     1141.47     53.58 o 
   6  11   1     1320.60     1408.07     87.03 o 
   7  11   1      159.19      137.47     33.27 o 
   8  11   1     4147.02     4092.29     87.72 o 
   9  11   1      184.81      197.11     29.59 o 
  10  11   1     1636.83     1555.58     57.56 o 
  11  11   1     4683.10     4433.75    116.08 o 
  12  11   1     1642.80     1569.16     59.67 o 
  13  11   1       10.80       15.03     26.91 o 
  14  11   1       85.69      105.36     31.98 o 
  15  11   1      627.27      578.85     47.52 o 
  16  11   1     1720.87     1662.77     67.94 o 
  17  11   1     1389.32     1434.18     71.88 o 
  18  11   1     1333.00     1414.73     87.83 o 
  19  11   1       40.51       83.87     36.52 o 
  20  11   1     1180.79     1388.86     70.07 o 
 -20  12   1       63.51       81.73     37.87 o 
 -19  12   1      385.17      482.46     49.47 o 
 -18  12   1       38.53      101.04     34.09 o 
 -17  12   1      470.30      504.24     53.29 o 
 -16  12   1       27.53       23.85     30.02 o 
 -15  12   1       19.48       -0.32     27.11 o 
 -14  12   1       21.64       22.56     28.31 o 
 -13  12   1      212.11      211.67     34.07 o 
 -12  12   1      441.57      450.01     39.49 o 
 -11  12   1      804.82      862.56     68.14 o 
 -10  12   1       47.14       96.06     27.67 o 
  -9  12   1        2.85      -10.15     23.78 o 
  -8  12   1      518.41      524.26     43.07 o 
  -7  12   1       83.25       90.53     27.31 o 
  -6  12   1      239.15      276.29     27.58 o 
  -5  12   1       10.76      -22.54     22.54 o 
  -4  12   1      224.59      277.26     30.93 o 
  -3  12   1       37.14       44.55     23.00 o 
  -2  12   1       16.02       37.04     23.90 o 
  -1  12   1      754.04      787.06     48.14 o 
   0  12   1        4.97      -10.93     22.73 o 
   1  12   1      890.62      826.81     86.18 o 
   2  12   1       55.14       79.13     31.86 o 
   3  12   1       28.81       39.45     30.52 o 
   4  12   1       84.28       68.40     25.47 o 
   5  12   1     1991.55     1807.75     73.31 o 
   6  12   1      134.97       90.64     27.46 o 
   7  12   1     1730.40     1726.20     60.02 o 
   8  12   1      174.60      146.01     46.27 o 
   9  12   1      151.24      176.26     31.45 o 
  10  12   1        5.36        4.57     25.07 o 
  11  12   1      449.16      458.64     68.56 o 
  12  12   1      125.79      132.34     32.81 o 
  13  12   1     1607.24     1625.88     65.64 o 
  14  12   1      156.05      168.38     45.12 o 
  15  12   1      563.17      648.39     72.76 o 
  16  12   1       47.93       79.39     34.55 o 
  17  12   1        0.20       21.29     31.32 o 
  18  12   1       21.19      -17.09     32.57 o 
  19  12   1      397.46      411.61     47.66 o 
 -19  13   1       19.43      -27.28     33.83 o 
 -18  13   1      483.39      539.66     50.63 o 
 -17  13   1       80.74       90.85     36.12 o 
 -16  13   1     1048.04      963.30     56.57 o 
 -15  13   1       84.34      112.43     34.84 o 
 -14  13   1      141.36      188.01     36.24 o 
 -13  13   1      102.62      109.57     50.55 o 
 -12  13   1      341.61      341.98     38.69 o 
 -11  13   1        0.10       -3.33     39.74 o 
 -10  13   1     1194.92     1205.14     58.72 o 
  -9  13   1       87.20       83.05     28.80 o 
  -8  13   1     2166.98     2159.86     66.62 o 
  -7  13   1       30.26       12.66     28.57 o 
  -6  13   1     2359.94     2420.57     87.41 o 
  -5  13   1      461.00      527.90     44.66 o 
  -4  13   1      477.14      474.88     35.76 o 
  -3  13   1      264.43      262.87     31.36 o 
  -2  13   1     2965.13     3105.40     90.69 o 
  -1  13   1       45.53       36.93     26.26 o 
   0  13   1     4702.27     4714.89    177.37 o 
   1  13   1     1003.13      987.61     56.19 o 
   2  13   1     2224.08     2141.50     76.16 o 
   3  13   1       22.70       11.33     31.16 o 
   4  13   1     1511.01     1468.96     65.59 o 
   5  13   1      611.66      489.70     45.37 o 
   6  13   1      868.09      938.64     46.09 o 
   7  13   1      247.52      325.38     35.68 o 
   8  13   1     1907.58     1893.77     65.08 o 
   9  13   1      101.16       97.70     34.30 o 
  10  13   1      110.68      144.92     32.55 o 
  11  13   1      410.24      510.36     43.28 o 
  12  13   1      521.93      588.37     59.18 o 
  13  13   1      147.48      177.92     35.79 o 
  14  13   1     1291.60     1347.19     80.49 o 
  15  13   1        1.80       52.66     31.50 o 
  16  13   1     1757.84     1914.58     85.43 o 
  17  13   1      443.22      505.83     67.30 o 
  18  13   1      810.54      896.34     59.73 o 
 -17  14   1       34.26       71.50     36.76 o 
 -16  14   1       53.83       97.88     36.39 o 
 -15  14   1       21.89       32.53     44.83 o 
 -14  14   1      140.44      128.19     39.58 o 
 -13  14   1       75.93       62.02     31.69 o 
 -12  14   1        9.57      -25.74     25.74 o 
 -11  14   1      223.42      272.22     36.98 o 
 -10  14   1       77.27       16.88     31.94 o 
  -9  14   1       37.93       63.07     33.91 o 
  -8  14   1        3.34       22.11     31.67 o 
  -7  14   1       14.40       10.64     38.76 o 
  -6  14   1      311.81      278.67     39.02 o 
  -5  14   1       12.20       11.87     34.55 o 
  -4  14   1        0.45      -17.61     29.80 o 
  -3  14   1      237.31      249.69     46.15 o 
  -2  14   1      320.95      273.29     52.93 o 
  -1  14   1        8.00      -14.82     41.14 o 
   0  14   1     1561.51     1368.68     89.45 o 
   1  14   1      367.73      330.02     42.27 o 
   2  14   1       54.24        2.92     55.80 o 
   3  14   1      223.52      325.97     56.01 o 
   4  14   1      109.88       79.67     34.55 o 
   5  14   1        9.10       28.41     43.07 o 
   6  14   1        0.00      -26.96     29.39 o 
   7  14   1      142.32      144.14     45.21 o 
   8  14   1      460.88      510.45     49.78 o 
   9  14   1       79.50       61.62     29.88 o 
  10  14   1      177.84      209.53     41.77 o 
  11  14   1      121.32      147.78     46.66 o 
  12  14   1       85.65      114.44     43.16 o 
  13  14   1      161.33      193.11     36.78 o 
  14  14   1      512.86      572.35     48.87 o 
  15  14   1        0.57       55.94     35.36 o 
  16  14   1        0.42       15.82     32.18 o 
 -16  15   1      238.27      284.18     44.66 o 
 -15  15   1       83.05       56.16     42.80 o 
 -14  15   1      182.87      181.78     44.18 o 
 -13  15   1       15.55        0.05     33.18 o 
 -12  15   1     1379.60     1467.40     74.32 o 
 -11  15   1      268.69      249.60     42.77 o 
 -10  15   1     1514.48     1439.82     72.07 o 
  -9  15   1      103.17       51.24     42.99 o 
  -8  15   1      921.89      908.23     60.09 o 
  -7  15   1      130.22      168.78     51.63 o 
  -6  15   1      173.20      221.57     39.46 o 
  -5  15   1        6.00       -1.29     30.75 o 
  -4  15   1      476.49      533.72     69.05 o 
  -3  15   1      139.63      177.89     57.00 o 
  -2  15   1      872.28      767.09     77.65 o 
  -1  15   1      116.67       40.75     50.52 o 
   0  15   1     1437.56     1461.48     71.19 o 
   1  15   1       26.43      -32.70     32.70 o 
   2  15   1      403.98      333.54     44.59 o 
   3  15   1      169.41      213.82     40.66 o 
   4  15   1     1669.05     1517.21     88.60 o 
   5  15   1        0.80      -15.12     31.24 o 
   6  15   1      855.80      915.36     59.83 o 
   7  15   1       88.93       78.09     35.54 o 
   8  15   1     1341.19     1247.04     83.84 o 
   9  15   1      301.90      334.55     54.02 o 
  10  15   1      169.37      209.12     43.28 o 
  11  15   1      670.95      583.90     56.11 o 
  12  15   1      592.60      588.62     57.77 o 
  13  15   1      291.69      318.75     43.67 o 
  14  15   1      459.40      551.92     50.15 o 
  15  15   1      101.12       12.93     42.03 o 
 -14  16   1       14.72        1.44     38.62 o 
 -13  16   1       92.37      160.81     44.00 o 
 -12  16   1       90.58       87.28     41.92 o 
 -11  16   1       18.88       12.77     60.77 o 
 -10  16   1       33.06       52.92     36.48 o 
  -9  16   1      290.78      316.87     46.09 o 
  -8  16   1      162.48      184.49     72.71 o 
  -7  16   1      186.34      138.82     70.74 o 
  -6  16   1       88.32       -7.20     53.29 o 
  -5  16   1      140.37      111.48     56.42 o 
  -4  16   1        0.00      -33.57     84.98 o 
  -3  16   1      112.75       59.69     55.66 o 
  -2  16   1        1.90       -8.06     50.14 o 
  -1  16   1        6.79      -21.48     49.06 o 
   0  16   1       13.15      -34.09     48.01 o 
   1  16   1      237.90      151.57     61.73 o 
   2  16   1      183.90      163.24     41.34 o 
   3  16   1       17.99      -42.53     48.34 o 
   4  16   1      210.86      265.85     47.33 o 
   5  16   1        7.54      -31.30     31.30 o 
   6  16   1      193.92      165.15     42.40 o 
   7  16   1       53.31       48.95     37.73 o 
   8  16   1        9.23        5.86     34.86 o 
   9  16   1        9.43       39.89     40.65 o 
  10  16   1      219.35      276.85     46.98 o 
  11  16   1        8.30        2.95     42.72 o 
  12  16   1       25.44       13.19     38.48 o 
  13  16   1        9.44       18.29     39.57 o 
 -12  17   1      959.77      961.01     69.14 o 
 -11  17   1        9.10       10.50     37.90 o 
 -10  17   1      530.00      545.87     55.78 o 
  -9  17   1       63.65       -3.68     54.63 o 
  -8  17   1      246.09      114.20     60.83 o 
  -7  17   1        0.25      -48.74     48.74 o 
  -6  17   1      331.60      322.70     64.75 o 
  -5  17   1       59.47      -45.53     50.73 o 
  -4  17   1     1330.23     1423.92    102.09 o 
  -3  17   1      117.98        5.96     54.89 o 
  -2  17   1      874.03      833.04    197.29 o 
  -1  17   1       17.57      -23.24     53.49 o 
   0  17   1      984.02      943.41    131.13 o 
   1  17   1       27.34       -8.10     61.80 o 
   2  17   1      803.35      773.77    217.69 o 
   3  17   1       45.69       16.89     53.18 o 
   4  17   1      901.93      827.89     85.28 o 
   5  17   1       19.94       33.14     37.75 o 
   6  17   1      424.90      512.89     53.82 o 
   7  17   1      118.26      187.40     46.19 o 
   8  17   1      863.40      836.22     64.93 o 
   9  17   1       54.93       60.77     41.24 o 
  10  17   1      936.96     1004.45     69.83 o 
  11  17   1       10.58      -33.65     36.49 o 
  -9  18   1       64.85       58.69     63.58 o 
  -8  18   1        1.21      -59.94     64.38 o 
  -7  18   1        4.36      -61.01     61.01 o 
  -6  18   1       89.72       64.90     62.01 o 
  -5  18   1        0.49      -45.26     45.26 o 
  -4  18   1       14.54      -56.55     56.55 o 
  -3  18   1       37.54       17.05     54.83 o 
  -2  18   1      385.43      362.19    129.74 o 
  -1  18   1      242.19      339.58    194.91 o 
   0  18   1      176.83      -33.18     57.42 o 
   1  18   1      159.67      110.35    121.03 o 
   2  18   1       30.16       -8.38     94.09 o 
   3  18   1        0.40      -51.96     54.45 o 
   4  18   1       14.35       14.06     62.50 o 
   5  18   1      581.07      481.21     75.81 o 
   6  18   1       32.09       42.85     62.81 o 
   7  18   1       12.37      -58.49     58.49 o 
   8  18   1        0.72      -20.83     38.93 o 
  -4  19   1      623.17      611.83     88.49 o 
  -3  19   1        1.38      -19.38     61.63 o 
  -2  19   1     2023.05     1711.01    163.61 o 
  -1  19   1      238.43      197.35    108.75 o 
   0  19   1     1179.02     1180.76    104.37 o 
   1  19   1      334.44      135.56     73.23 o 
   2  19   1      646.30      626.45     89.05 o 
   3  19   1       32.86      -24.13     61.15 o 
 -26   0   2      319.62      327.63     50.77 o 
 -25   0   2      142.16       90.83     40.38 o 
 -24   0   2     1087.63     1035.61     64.70 o 
 -23   0   2     1324.15     1312.35     68.72 o 
 -22   0   2     1559.75     1599.56     72.17 o 
 -21   0   2      224.36      180.59     37.49 o 
 -20   0   2      636.72      689.28     52.19 o 
 -19   0   2     1378.59     1359.24     61.57 o 
 -18   0   2     8479.76     8216.59    151.99 o 
 -17   0   2     6046.99     5706.22    118.23 o 
 -16   0   2      865.59      850.42     46.95 o 
 -15   0   2      667.90      688.55     41.64 o 
 -14   0   2      386.30      334.22     30.60 o 
 -13   0   2     3853.63     3896.42     83.44 o 
 -12   0   2   124985.85   129196.80   1465.80 o 
 -11   0   2     5127.92     5297.91    146.95 o 
 -10   0   2     7936.57     8728.22    130.66 o 
  -9   0   2     3022.99     2813.09     58.80 o 
  -8   0   2     5754.24     5204.08     98.66 o 
  -7   0   2     5675.57     5824.31     88.45 o 
  -6   0   2   130011.55   132005.72   1479.83 o 
  -5   0   2      953.48     1021.63     30.27 o 
  -4   0   2    69523.73    67605.01    765.21 o 
  -3   0   2       87.02      119.92      9.26 o 
  -2   0   2    31704.91    32421.94    629.49 o 
  -1   0   2      283.32      227.97     13.20 o 
   0   0   2    54037.14    55214.14    777.89 o 
   1   0   2     1279.88     1136.98     28.57 o 
   2   0   2     5372.64     4993.58     83.04 o 
   3   0   2     3110.59     3232.17     52.65 o 
   4   0   2    14668.47    14675.54    182.11 o 
   5   0   2     3171.23     3160.76     56.04 o 
   6   0   2    18527.17    18750.86    291.31 o 
   7   0   2     1876.49     1851.24    105.58 o 
   8   0   2     4965.66     4434.83    130.53 o 
   9   0   2        0.05        1.19     29.12 o 
  10   0   2     2141.88     1983.06     53.68 o 
  11   0   2      251.82      240.86     24.94 o 
  12   0   2    10654.63     9892.21    155.61 o 
  13   0   2      465.87      457.42     33.70 o 
  14   0   2     6976.58     6575.28    123.22 o 
  15   0   2      124.88      113.56     27.42 o 
  16   0   2     1328.92     1308.13     58.31 o 
  17   0   2       39.80       39.55     27.17 o 
  18   0   2     1033.96     1028.78     55.70 o 
  19   0   2      162.23      199.90     35.81 o 
  20   0   2     2056.41     2069.27     78.92 o 
  21   0   2      265.03      349.81     43.49 o 
  22   0   2     2409.97     2455.11     90.45 o 
  23   0   2      579.44      619.94     88.15 o 
  24   0   2      553.17      602.22     75.43 o 
 -26   1   2       49.86       26.46     50.34 o 
 -25   1   2       71.40      104.91     28.83 o 
 -24   1   2       40.21        5.22     26.10 o 
 -23   1   2      118.33       50.96     28.67 o 
 -22   1   2      251.61      273.00     39.52 o 
 -21   1   2       73.96       79.46     23.76 o 
 -20   1   2       22.22        2.68     20.71 o 
 -19   1   2       62.78       60.71     20.78 o 
 -18   1   2     1601.86     1626.01     47.07 o 
 -17   1   2     1763.25     1711.24     45.97 o 
 -16   1   2      102.59       87.27     19.55 o 
 -15   1   2       63.52       52.48     17.72 o 
 -14   1   2     1148.37     1165.00     37.25 o 
 -13   1   2       96.58       96.38     16.94 o 
 -12   1   2     7913.17     8004.26     91.52 o 
 -11   1   2    17838.33    18663.07    180.46 o 
 -10   1   2      971.15     1000.72     27.83 o 
  -9   1   2       95.34      129.79     13.33 o 
  -8   1   2     2846.44     2891.12     40.80 o 
  -7   1   2     4608.67     5185.62     57.80 o 
  -6   1   2     2523.99     2571.42     35.49 o 
  -5   1   2     1183.19     1367.09     24.20 o 
  -4   1   2     1677.83     1623.51     24.17 o 
  -3   1   2      697.54      748.60     17.75 o 
  -2   1   2      899.80      914.56     16.18 o 
  -1   1   2        8.53       -4.27      4.27 o 
   0   1   2     7009.68     6495.12     82.41 o 
   1   1   2     1040.94     1232.55     18.12 o 
   2   1   2     4961.74     4932.19     52.65 o 
   3   1   2     7802.68     8376.50     77.38 o 
   4   1   2       95.32      101.69     10.32 o 
   5   1   2      378.25      367.71     27.22 o 
   6   1   2        0.31       -5.32      5.32 o 
   7   1   2      561.80      607.31     23.81 o 
   8   1   2       51.12       37.42     13.97 o 
   9   1   2     2885.00     2920.55     49.54 o 
  10   1   2     1312.54     1225.93     31.40 o 
  11   1   2      126.78      123.18     15.68 o 
  12   1   2        0.02      -12.14     13.62 o 
  13   1   2        0.05       -7.51     12.90 o 
  14   1   2        1.14       -1.27     12.05 o 
  15   1   2      143.15       99.64     36.70 o 
  16   1   2        7.65       11.37     11.29 o 
  17   1   2       30.76        9.92     16.89 o 
  18   1   2       26.35       35.35     18.05 o 
  19   1   2        1.37       34.25     27.46 o 
  20   1   2       79.10       99.78     25.78 o 
  21   1   2       18.83       37.82     21.48 o 
  22   1   2      151.48      179.16     31.69 o 
  23   1   2        0.24       27.61     27.63 o 
  24   1   2      118.08       68.67     34.02 o 
 -25   2   2        5.43       -2.99     43.48 o 
 -24   2   2     1590.82     1494.00     52.86 o 
 -23   2   2      455.32      445.79     34.29 o 
 -22   2   2     2227.51     2230.72     58.92 o 
 -21   2   2      188.28      180.78     26.46 o 
 -20   2   2      414.90      481.89     31.33 o 
 -19   2   2        0.05        6.59     19.88 o 
 -18   2   2     1574.20     1552.38     45.12 o 
 -17   2   2     1869.42     1761.00     68.71 o 
 -16   2   2      567.85      599.57     40.19 o 
 -15   2   2      178.42      203.95     20.66 o 
 -14   2   2     3590.04     3319.68     69.10 o 
 -13   2   2      316.48      273.30     20.68 o 
 -12   2   2    25029.32    25301.25    228.20 o 
 -11   2   2      916.33      930.08     28.23 o 
 -10   2   2     3137.86     2650.97     42.68 o 
  -9   2   2      492.77      472.04     18.69 o 
  -8   2   2    10320.56    10351.95    106.06 o 
  -7   2   2      160.77      208.53     13.08 o 
  -6   2   2      326.16      195.45     12.23 o 
  -5   2   2     7360.97     7205.64     70.29 o 
  -4   2   2     4717.11     5079.59     52.15 o 
  -3   2   2     1077.66     1176.16     23.38 o 
  -2   2   2    18278.35    18345.86    167.11 o 
  -1   2   2        1.06       -5.30      5.30 o 
   0   2   2    25379.61    26544.09    238.67 o 
   1   2   2     1945.42     1889.71     28.06 o 
   2   2   2    10717.50    11074.91    121.34 o 
   3   2   2     3236.78     3375.96     38.18 o 
   4   2   2       72.59       87.35      8.83 o 
   5   2   2       10.03       15.39      8.25 o 
   6   2   2     6268.86     6224.94     66.75 o 
   7   2   2      551.33      568.41     18.84 o 
   8   2   2     8487.34     7831.48     92.26 o 
   9   2   2       46.98       40.92     12.00 o 
  10   2   2     4213.48     3680.83     53.80 o 
  11   2   2      589.64      630.50     24.83 o 
  12   2   2     2458.92     2341.28     45.32 o 
  13   2   2      226.04      234.14     20.33 o 
  14   2   2     1402.02     1319.39     45.95 o 
  15   2   2      493.83      483.86     27.32 o 
  16   2   2     2096.34     2101.09     50.02 o 
  17   2   2        2.60       -2.33     17.99 o 
  18   2   2     1008.62      994.78     42.22 o 
  19   2   2      124.55      113.45     23.67 o 
  20   2   2     1337.82     1380.08     64.32 o 
  21   2   2      678.01      684.74     57.94 o 
  22   2   2      506.52      531.35     45.42 o 
  23   2   2       39.79       23.49     41.57 o 
  24   2   2      441.67      481.70     66.06 o 
 -25   3   2       49.84       38.19     28.99 o 
 -24   3   2      612.03      514.49     72.11 o 
 -23   3   2       58.93       16.64     25.32 o 
 -22   3   2      609.02      580.82     36.31 o 
 -21   3   2      160.47      142.31     26.28 o 
 -20   3   2        1.05        0.37     21.54 o 
 -19   3   2        7.13       -3.37     19.17 o 
 -18   3   2     1049.71     1033.16     37.51 o 
 -17   3   2     1324.35     1245.29     40.00 o 
 -16   3   2        0.80      -17.19     17.19 o 
 -15   3   2      100.32      111.36     19.27 o 
 -14   3   2       19.04       17.82     16.54 o 
 -13   3   2      911.42      962.17     31.92 o 
 -12   3   2     1129.75     1230.15     33.41 o 
 -11   3   2     1919.81     1957.67     38.82 o 
 -10   3   2       86.54      104.86     14.13 o 
  -9   3   2      342.49      388.76     17.94 o 
  -8   3   2     2472.97     2514.91     41.98 o 
  -7   3   2     2025.58     2051.05     33.52 o 
  -6   3   2      425.02      441.82     16.18 o 
  -5   3   2     8927.37     9415.30     88.61 o 
  -4   3   2      604.80      619.58     18.40 o 
  -3   3   2     2833.00     3264.72     41.68 o 
  -2   3   2    11071.18    11386.29    100.51 o 
  -1   3   2       57.22       58.40     13.76 o 
   0   3   2     1209.59     1368.73     20.93 o 
   1   3   2      477.80      358.37     14.97 o 
   2   3   2      769.70      776.92     19.81 o 
   3   3   2     3429.71     3849.29     42.23 o 
   4   3   2     1722.04     1860.29     27.33 o 
   5   3   2      358.65      299.02     12.95 o 
   6   3   2      228.99      285.50     13.65 o 
   7   3   2     2831.29     2773.32     40.69 o 
   8   3   2        3.09       -4.63     10.11 o 
   9   3   2      536.44      566.09     21.27 o 
  10   3   2       60.17       50.09     13.00 o 
  11   3   2      652.03      630.20     25.03 o 
  12   3   2        9.02       -1.48     14.01 o 
  13   3   2      155.85      152.18     19.00 o 
  14   3   2      281.54      298.82     22.99 o 
  15   3   2      791.92      785.17     32.37 o 
  16   3   2      335.82      320.17     25.14 o 
  17   3   2       38.86       46.66     19.81 o 
  18   3   2        8.38       18.04     22.58 o 
  19   3   2       18.12       12.70     30.13 o 
  20   3   2      452.41      405.01     40.49 o 
  21   3   2      384.45      428.24     41.84 o 
  22   3   2      419.19      473.25     44.77 o 
  23   3   2        5.43       36.52     46.72 o 
 -25   4   2      173.29      102.91     37.68 o 
 -24   4   2     1039.55     1045.80     51.18 o 
 -23   4   2      528.52      547.65     67.27 o 
 -22   4   2     2389.61     2177.22     65.10 o 
 -21   4   2      194.25      189.24     29.23 o 
 -20   4   2      727.56      807.79     48.73 o 
 -19   4   2      344.08      365.63     28.33 o 
 -18   4   2      896.10      855.28     35.83 o 
 -17   4   2      504.58      513.73     29.88 o 
 -16   4   2      833.72      811.15     35.08 o 
 -15   4   2       14.53       -7.87     20.34 o 
 -14   4   2     4420.50     4275.80     65.59 o 
 -13   4   2      337.06      324.01     22.19 o 
 -12   4   2     6511.62     6286.65     78.45 o 
 -11   4   2      174.73      203.14     18.93 o 
 -10   4   2    11598.62    11005.83    113.50 o 
  -9   4   2      110.52      108.71     14.20 o 
  -8   4   2     2299.58     2191.67     37.80 o 
  -7   4   2      312.97      330.41     15.74 o 
  -6   4   2     7364.29     7133.25     73.84 o 
  -5   4   2     3380.52     3540.57     43.77 o 
  -4   4   2     1105.51     1129.50     25.39 o 
  -3   4   2     1351.10     1506.33     26.04 o 
  -2   4   2    18845.12    18781.19    160.36 o 
  -1   4   2        5.15        6.31      7.97 o 
   0   4   2      983.24     1052.44     19.79 o 
   1   4   2     6532.21     6578.11     71.66 o 
   2   4   2    26682.55    27251.50    227.04 o 
   3   4   2       82.37       92.34      9.15 o 
   4   4   2     2777.89     2643.90     34.13 o 
   5   4   2       18.58        1.61      7.72 o 
   6   4   2     5836.63     5530.46     69.28 o 
   7   4   2     1799.31     1771.84     31.94 o 
   8   4   2        8.91       21.82     11.17 o 
   9   4   2     1218.27     1293.93     30.57 o 
  10   4   2      324.58      229.81     17.34 o 
  11   4   2       13.29      -13.26     13.26 o 
  12   4   2     1265.03     1116.07     33.41 o 
  13   4   2       12.97      -14.74     14.74 o 
  14   4   2     2104.13     2123.65     47.30 o 
  15   4   2      646.09      672.98     32.66 o 
  16   4   2     3116.31     3020.92     67.08 o 
  17   4   2      116.45      106.12     27.91 o 
  18   4   2       31.25       68.95     28.14 o 
  19   4   2      196.87      151.72     33.23 o 
  20   4   2       86.64      101.47     31.76 o 
  21   4   2      120.61      103.67     31.93 o 
  22   4   2      135.92      130.70     44.20 o 
  23   4   2       32.13        5.42     34.65 o 
 -25   5   2       36.13       52.07     38.69 o 
 -24   5   2      257.33      304.57     46.68 o 
 -23   5   2       20.86       76.85     38.86 o 
 -22   5   2        0.00      -23.53     23.53 o 
 -21   5   2      264.42      259.93     31.38 o 
 -20   5   2       26.95       21.28     23.65 o 
 -19   5   2       86.04       71.89     24.34 o 
 -18   5   2      187.18      165.24     26.25 o 
 -17   5   2      162.85      166.93     23.25 o 
 -16   5   2      263.16      256.83     32.75 o 
 -15   5   2      672.22      705.85     41.35 o 
 -14   5   2      369.20      400.61     28.99 o 
 -13   5   2        5.61       -5.57     14.96 o 
 -12   5   2     1120.36     1099.04     42.86 o 
 -11   5   2      189.30      223.63     21.14 o 
 -10   5   2     1246.99     1408.42     37.11 o 
  -9   5   2     1730.24     1896.43     40.77 o 
  -8   5   2      535.16      614.94     24.25 o 
  -7   5   2       34.20       33.66     11.56 o 
  -6   5   2     4847.75     5056.71     79.00 o 
  -5   5   2      100.25      132.75     12.03 o 
  -4   5   2      360.32      385.88     15.52 o 
  -3   5   2     3281.27     3486.77     43.21 o 
  -2   5   2     7198.26     7434.47     73.78 o 
  -1   5   2      467.57      555.82     21.94 o 
   0   5   2    10445.04    11490.31    104.60 o 
   1   5   2      299.86      358.41     24.48 o 
   2   5   2       62.21       49.95      7.56 o 
   3   5   2       35.21       48.45      8.92 o 
   4   5   2      337.82      340.47     14.94 o 
   5   5   2      128.43      114.45     16.09 o 
   6   5   2        2.22        6.17      9.21 o 
   7   5   2       68.33       70.24     11.90 o 
   8   5   2       53.73       65.51     12.14 o 
   9   5   2       25.97        8.25     12.52 o 
  10   5   2       82.38      118.14     15.27 o 
  11   5   2     2104.83     2128.54     58.85 o 
  12   5   2       48.91       63.39     16.61 o 
  13   5   2        4.61       -0.58     16.21 o 
  14   5   2       68.52       51.36     27.23 o 
  15   5   2       52.71       38.95     24.85 o 
  16   5   2       12.85        7.63     38.71 o 
  17   5   2     1269.28     1322.19     61.13 o 
  18   5   2       17.85       -2.37     46.32 o 
  19   5   2       49.62       61.05     28.49 o 
  20   5   2      206.94      248.69     36.92 o 
  21   5   2        9.86       -7.89     39.11 o 
  22   5   2       25.77       34.12     31.38 o 
  23   5   2      151.79      141.61     43.51 o 
 -24   6   2      746.79      815.54     55.71 o 
 -23   6   2      147.84      145.01     36.23 o 
 -22   6   2      785.07      833.50     52.78 o 
 -21   6   2       20.39       16.38     30.90 o 
 -20   6   2      489.96      583.19     43.61 o 
 -19   6   2       27.36        3.16     26.94 o 
 -18   6   2     2991.93     2980.40     79.61 o 
 -17   6   2      334.97      358.81     34.51 o 
 -16   6   2      872.18      935.48     58.67 o 
 -15   6   2      174.07      142.97     27.03 o 
 -14   6   2     3058.02     3278.45     79.31 o 
 -13   6   2      521.72      491.75     30.44 o 
 -12   6   2     4642.09     4637.47     73.51 o 
 -11   6   2      290.39      336.26     21.67 o 
 -10   6   2     7729.30     7559.28     99.38 o 
  -9   6   2       14.96        5.34     11.64 o 
  -8   6   2       10.23       26.82     11.21 o 
  -7   6   2      682.08      827.98     37.00 o 
  -6   6   2       47.89       11.49     12.96 o 
  -5   6   2     3318.85     3234.80    115.50 o 
  -4   6   2     3414.58     3020.12     41.55 o 
  -3   6   2       82.75       78.39     11.06 o 
  -2   6   2     7491.98     8132.18     81.36 o 
  -1   6   2      535.29      539.35     17.32 o 
   0   6   2     3745.57     3666.96     50.27 o 
   1   6   2      552.32      635.87     17.17 o 
   2   6   2     7866.18     8024.61     89.53 o 
   3   6   2      152.13      161.35     14.04 o 
   4   6   2    15928.09    15296.89    154.81 o 
   5   6   2      161.53      203.44     11.41 o 
   6   6   2      707.03      624.69     19.08 o 
   7   6   2      130.24      167.04     14.39 o 
   8   6   2      716.06      597.55     22.68 o 
   9   6   2       13.51       10.85     13.08 o 
  10   6   2      835.69      783.19     30.19 o 
  11   6   2      251.25      231.37     23.52 o 
  12   6   2     5198.13     5078.90    118.25 o 
  13   6   2      339.32      325.14     35.62 o 
  14   6   2     3018.60     2812.93     73.33 o 
  15   6   2       37.45        6.53     25.31 o 
  16   6   2     1141.93     1121.50     52.27 o 
  17   6   2      156.05      214.54     40.71 o 
  18   6   2       96.97      101.75     31.98 o 
  19   6   2      741.79      783.39     51.52 o 
  20   6   2        5.83        8.22     28.75 o 
  21   6   2       14.47        4.29     31.90 o 
  22   6   2      276.94      242.45     42.02 o 
 -24   7   2       13.13       80.61     34.76 o 
 -23   7   2       85.75      128.14     35.34 o 
 -22   7   2      241.95      267.86     53.18 o 
 -21   7   2       19.15       20.98     27.94 o 
 -20   7   2        2.23      -17.79     26.13 o 
 -19   7   2      221.64      166.42     27.42 o 
 -18   7   2      301.00      369.44     31.39 o 
 -17   7   2        0.80      -19.04     20.59 o 
 -16   7   2        2.97       -5.39     21.07 o 
 -15   7   2      252.65      270.20     27.46 o 
 -14   7   2        0.16       12.76     20.45 o 
 -13   7   2      761.59      698.29     33.56 o 
 -12   7   2       43.30       87.42     43.99 o 
 -11   7   2     1227.57     1198.95     38.81 o 
 -10   7   2       12.17        9.14     14.88 o 
  -9   7   2      312.06      349.23     20.52 o 
  -8   7   2     1354.46     1438.90     45.45 o 
  -7   7   2      739.20      755.26     23.72 o 
  -6   7   2     5241.10     5685.03     80.40 o 
  -5   7   2     5408.73     5516.07     70.53 o 
  -4   7   2      569.06      595.24     22.08 o 
  -3   7   2      585.78      730.42     22.17 o 
  -2   7   2      651.85      624.42     22.44 o 
  -1   7   2     2353.01     2368.78     39.16 o 
   0   7   2     3559.62     4160.30     50.73 o 
   1   7   2     4598.82     4644.74     53.97 o 
   2   7   2      467.14      492.49     21.78 o 
   3   7   2      301.49      485.24     37.51 o 
   4   7   2       30.64       40.14     13.08 o 
   5   7   2      636.23      624.25     23.59 o 
   6   7   2      125.65      164.01     22.90 o 
   7   7   2     4128.25     4106.49     62.36 o 
   8   7   2      138.75      140.06     18.53 o 
   9   7   2        9.06       20.30     19.72 o 
  10   7   2      183.29      171.47     25.87 o 
  11   7   2       49.39       -3.69     21.57 o 
  12   7   2        6.98      -22.40     22.40 o 
  13   7   2      799.08      776.13     42.17 o 
  14   7   2        6.65        3.46     22.87 o 
  15   7   2      165.98      147.45     29.38 o 
  16   7   2        0.56       39.63     40.88 o 
  17   7   2        2.65       17.06     25.69 o 
  18   7   2        8.64       53.75     28.31 o 
  19   7   2       86.54       98.25     32.46 o 
  20   7   2       21.13       43.39     28.83 o 
  21   7   2       67.55       61.03     34.37 o 
  22   7   2       31.81        6.60     31.78 o 
 -23   8   2       30.04       20.58     32.73 o 
 -22   8   2      722.38      803.43     54.47 o 
 -21   8   2       96.09       89.00     39.47 o 
 -20   8   2      330.23      350.39     40.16 o 
 -19   8   2        4.01       39.46     31.79 o 
 -18   8   2     2733.04     2865.60     80.09 o 
 -17   8   2      659.26      706.96     38.16 o 
 -16   8   2      859.72      895.71     39.95 o 
 -15   8   2        2.58       10.69     20.51 o 
 -14   8   2     3911.47     3893.76     73.95 o 
 -13   8   2       53.06       41.06     20.58 o 
 -12   8   2      132.36      108.75     21.42 o 
 -11   8   2       77.20       55.16     19.26 o 
 -10   8   2     8223.79     8140.52    106.40 o 
  -9   8   2      490.80      529.17     28.32 o 
  -8   8   2      793.24      631.92     28.77 o 
  -7   8   2      473.59      494.06     22.58 o 
  -6   8   2     5821.24     5742.20     68.48 o 
  -5   8   2     2623.12     2845.32     80.42 o 
  -4   8   2      637.62      445.19     21.15 o 
  -3   8   2     2617.48     2772.87     97.13 o 
  -2   8   2     6485.94     6834.78     75.70 o 
  -1   8   2      495.00      589.26     27.87 o 
   0   8   2     5919.13     5744.78     65.80 o 
   1   8   2     1783.75     2124.47     34.08 o 
   2   8   2     2395.27     2337.59     43.69 o 
   3   8   2     1191.67     1304.23     33.91 o 
   4   8   2     1340.75     1115.20     37.04 o 
   5   8   2        5.66       -4.41     13.48 o 
   6   8   2     2238.33     2041.02     64.41 o 
   7   8   2      294.54      296.62     31.76 o 
   8   8   2     7304.34     7186.43    150.38 o 
   9   8   2      589.95      605.40     35.79 o 
  10   8   2     3452.49     3242.39     74.35 o 
  11   8   2       96.39      118.72     51.63 o 
  12   8   2      698.37      606.34     39.71 o 
  13   8   2        6.67       10.90     24.15 o 
  14   8   2      494.68      454.79     37.70 o 
  15   8   2        0.81       21.09     26.31 o 
  16   8   2     1932.42     1980.46     72.70 o 
  17   8   2        1.38       13.22     26.81 o 
  18   8   2     1296.35     1292.47     60.49 o 
  19   8   2      113.88      155.40     33.91 o 
  20   8   2      105.56      160.87     36.35 o 
  21   8   2       17.22       16.79     32.76 o 
 -23   9   2      229.05      194.60     42.21 o 
 -22   9   2       40.44       86.01     34.92 o 
 -21   9   2        0.66       10.14     31.22 o 
 -20   9   2       73.68       45.36     30.45 o 
 -19   9   2        5.83       21.31     29.50 o 
 -18   9   2        1.58       29.57     27.40 o 
 -17   9   2       49.22       51.52     28.51 o 
 -16   9   2      285.75      288.54     35.17 o 
 -15   9   2       34.30       49.68     22.18 o 
 -14   9   2       15.71      -19.81     19.81 o 
 -13   9   2      573.74      547.94     33.02 o 
 -12   9   2      110.55      106.47     23.55 o 
 -11   9   2      994.62     1005.95     46.78 o 
 -10   9   2      186.10      150.84     21.87 o 
  -9   9   2       58.15       40.62     19.70 o 
  -8   9   2        5.64       10.59     17.25 o 
  -7   9   2      662.49      795.01     32.64 o 
  -6   9   2      402.27      446.39     26.04 o 
  -5   9   2      381.45      343.18     23.39 o 
  -4   9   2      193.62      180.04     23.24 o 
  -3   9   2       85.14      120.10     16.54 o 
  -2   9   2        7.24      -11.98     11.98 o 
  -1   9   2      849.52      779.77     24.92 o 
   0   9   2       24.09       33.90     12.57 o 
   1   9   2        0.45       -5.63     13.87 o 
   2   9   2       42.47       14.35     14.99 o 
   3   9   2     1182.97     1287.84     48.34 o 
   4   9   2     1380.93     1389.09     47.19 o 
   5   9   2      285.61      273.68     26.91 o 
   6   9   2        0.59        6.51     25.02 o 
   7   9   2        5.50       21.69     21.36 o 
   8   9   2      782.10      903.04     42.67 o 
   9   9   2     3458.34     3375.76     76.51 o 
  10   9   2     3036.62     3047.75     74.74 o 
  11   9   2       79.36       52.44     25.19 o 
  12   9   2      175.96      137.43     29.36 o 
  13   9   2        1.11       -3.49     24.15 o 
  14   9   2     1315.44     1360.92     56.28 o 
  15   9   2      727.21      789.89     59.28 o 
  16   9   2      504.82      442.54     41.61 o 
  17   9   2        9.02        3.37     28.28 o 
  18   9   2      248.00      304.84     40.26 o 
  19   9   2        7.62       34.96     31.05 o 
  20   9   2      162.31      165.09     37.54 o 
  21   9   2        2.76       64.21     34.58 o 
 -22  10   2      447.02      518.91     49.98 o 
 -21  10   2        4.45        9.96     33.36 o 
 -20  10   2     1072.76     1057.21     59.10 o 
 -19  10   2      173.78      162.57     35.08 o 
 -18  10   2      919.45      929.80     52.98 o 
 -17  10   2      236.98      244.26     36.30 o 
 -16  10   2     1152.19     1187.72     54.77 o 
 -15  10   2       22.46       12.81     26.99 o 
 -14  10   2      807.11      846.75     46.00 o 
 -13  10   2       44.01       68.13     23.57 o 
 -12  10   2     1478.92     1485.84     48.43 o 
 -11  10   2        0.67       -4.24     20.25 o 
 -10  10   2     1376.95     1431.52     72.44 o 
  -9  10   2      642.06      623.00     56.31 o 
  -8  10   2     3604.19     3370.89     64.34 o 
  -7  10   2      103.83      124.10     21.99 o 
  -6  10   2     4114.55     4162.84     70.05 o 
  -5  10   2       84.26       71.29     19.51 o 
  -4  10   2     4082.10     3869.69     64.71 o 
  -3  10   2      554.17      592.06     30.48 o 
  -2  10   2     2328.07     2377.55     66.53 o 
  -1  10   2       47.40       55.67     16.97 o 
   0  10   2     1571.72     1405.10     52.01 o 
   1  10   2        1.83       -2.25     18.95 o 
   2  10   2     4992.55     4891.69     73.35 o 
   3  10   2       70.76       86.51     24.76 o 
   4  10   2     5675.35     5356.07     93.90 o 
   5  10   2      830.71      908.99     48.04 o 
   6  10   2     5719.40     5619.32     99.01 o 
   7  10   2       79.55      102.59     26.46 o 
   8  10   2      118.84      105.38     26.05 o 
   9  10   2      298.74      355.35     33.82 o 
  10  10   2      404.01      439.02     36.43 o 
  11  10   2      254.78      253.57     32.67 o 
  12  10   2     1261.24     1194.65     52.60 o 
  13  10   2      142.70      112.05     30.64 o 
  14  10   2     2508.52     2440.71     74.46 o 
  15  10   2        1.36        4.40     25.91 o 
  16  10   2      958.14      966.99     55.24 o 
  17  10   2      323.60      308.47     39.80 o 
  18  10   2      462.46      570.11     47.92 o 
  19  10   2        0.77       46.11     33.02 o 
  20  10   2      516.19      580.96     51.27 o 
 -21  11   2       56.71       58.36     34.40 o 
 -20  11   2       19.14       24.01     33.91 o 
 -19  11   2       14.51       17.29     32.64 o 
 -18  11   2       17.45       33.71     32.36 o 
 -17  11   2       12.35       40.22     29.91 o 
 -16  11   2       44.25       36.04     43.29 o 
 -15  11   2       29.31        5.57     28.08 o 
 -14  11   2       14.51       31.54     26.46 o 
 -13  11   2       39.05       71.34     27.46 o 
 -12  11   2       14.47       16.10     24.36 o 
 -11  11   2       97.94       66.23     23.08 o 
 -10  11   2      159.23      176.22     25.98 o 
  -9  11   2       17.70        8.68     19.31 o 
  -8  11   2       61.13       68.53     21.49 o 
  -7  11   2      221.76      185.01     25.58 o 
  -6  11   2       24.37       11.41     19.61 o 
  -5  11   2       35.58       35.06     20.87 o 
  -4  11   2      386.16      409.21     27.46 o 
  -3  11   2        3.70        5.06     25.88 o 
  -2  11   2        2.01       18.31     17.12 o 
  -1  11   2       12.42       28.96     21.11 o 
   0  11   2      180.83      174.46     21.43 o 
   1  11   2     1491.11     1512.65     50.18 o 
   2  11   2      903.20      874.26     50.29 o 
   3  11   2      468.20      473.98     39.98 o 
   4  11   2      642.72      698.06     37.83 o 
   5  11   2      790.94      730.09     51.57 o 
   6  11   2       37.71       40.26     28.03 o 
   7  11   2     3171.71     3177.09     76.53 o 
   8  11   2     1453.16     1465.07     55.68 o 
   9  11   2     2915.95     2981.56     77.39 o 
  10  11   2      831.83      895.79     79.22 o 
  11  11   2      676.90      719.13     45.31 o 
  12  11   2      291.24      244.11     34.99 o 
  13  11   2     1574.61     1591.66     66.90 o 
  14  11   2      131.32      131.50     32.43 o 
  15  11   2      400.70      346.92     39.86 o 
  16  11   2       81.09      121.73     33.09 o 
  17  11   2      275.51      321.51     41.07 o 
  18  11   2      157.60       91.59     34.19 o 
  19  11   2      301.93      358.35     44.77 o 
 -20  12   2      206.69      265.87     43.96 o 
 -19  12   2       94.46      122.82     37.86 o 
 -18  12   2       60.85       94.66     34.21 o 
 -17  12   2       32.69       36.94     31.60 o 
 -16  12   2      430.08      442.46     42.89 o 
 -15  12   2       41.94       23.11     29.26 o 
 -14  12   2      431.24      501.14     52.03 o 
 -13  12   2       57.15       49.60     28.04 o 
 -12  12   2     1140.29     1183.32     53.13 o 
 -11  12   2       25.17       49.16     26.58 o 
 -10  12   2      197.53      193.03     27.09 o 
  -9  12   2        4.19        4.31     21.09 o 
  -8  12   2     2653.44     2686.82     61.77 o 
  -7  12   2       44.52       41.90     22.84 o 
  -6  12   2     3970.96     4052.80    126.51 o 
  -5  12   2       35.71       36.71     24.70 o 
  -4  12   2     3970.23     3866.47     80.83 o 
  -3  12   2      635.45      577.01     36.54 o 
  -2  12   2     1807.18     1800.87     64.88 o 
  -1  12   2     4149.38     4313.58     98.77 o 
   0  12   2      669.49      740.62     60.55 o 
   1  12   2      211.75      186.13     43.99 o 
   2  12   2     2820.29     2780.04     83.02 o 
   3  12   2      282.24      294.54     32.12 o 
   4  12   2     3478.20     3558.78     93.49 o 
   5  12   2     6848.31     6808.98    117.15 o 
   6  12   2     2402.79     2233.04     67.57 o 
   7  12   2       71.77       27.11     31.03 o 
   8  12   2      389.48      407.10     36.81 o 
   9  12   2      260.45      309.95     35.15 o 
  10  12   2      882.26      878.06     48.31 o 
  11  12   2     3246.58     3198.60     84.58 o 
  12  12   2     2412.33     2462.05     76.17 o 
  13  12   2        3.38       19.59     28.55 o 
  14  12   2     1678.56     1591.26     65.62 o 
  15  12   2       89.67      124.38     35.10 o 
  16  12   2      266.96      331.76     41.83 o 
  17  12   2      676.40      637.57     50.70 o 
  18  12   2      411.00      442.41     48.37 o 
 -19  13   2        0.40       26.81     35.45 o 
 -18  13   2        0.43       24.46     31.49 o 
 -17  13   2      121.71      107.66     43.29 o 
 -16  13   2        0.78        4.05     30.45 o 
 -15  13   2      141.44      154.54     35.65 o 
 -14  13   2       73.69       23.21     39.40 o 
 -13  13   2       31.31       23.62     28.43 o 
 -12  13   2        6.99        4.88     26.83 o 
 -11  13   2       30.72       40.45     20.13 o 
 -10  13   2       19.76      -11.37     24.55 o 
  -9  13   2       49.68       97.71     37.68 o 
  -8  13   2      124.29       81.14     42.94 o 
  -7  13   2     1685.71     1630.65     66.55 o 
  -6  13   2       74.46       55.93     26.42 o 
  -5  13   2     1367.08     1360.95     65.36 o 
  -4  13   2        4.35       35.20     25.80 o 
  -3  13   2      234.28      217.31     30.08 o 
  -2  13   2       69.64       55.54     30.43 o 
  -1  13   2     2899.40     2826.33    193.52 o 
   0  13   2      435.39      548.44     50.37 o 
   1  13   2     1063.76      960.58     56.36 o 
   2  13   2     1243.99     1047.10     56.76 o 
   3  13   2       23.97      -30.03     30.03 o 
   4  13   2      208.85      201.22     37.30 o 
   5  13   2      948.21      877.98     54.73 o 
   6  13   2       29.72       29.22     26.59 o 
   7  13   2     1686.54     1625.22     61.38 o 
   8  13   2       49.03       42.30     32.59 o 
   9  13   2        7.63      -10.54     34.94 o 
  10  13   2      312.95      262.95     46.17 o 
  11  13   2       33.47       70.24     30.60 o 
  12  13   2       59.10       74.72     31.09 o 
  13  13   2      586.34      611.64     47.37 o 
  14  13   2      178.22      200.31     45.02 o 
  15  13   2      105.05      189.70     38.96 o 
  16  13   2       90.91       40.81     35.11 o 
  17  13   2       33.95       35.99     35.81 o 
 -18  14   2      601.66      705.69     78.85 o 
 -17  14   2        6.76       54.55     34.88 o 
 -16  14   2      523.99      581.05     50.39 o 
 -15  14   2      321.64      432.36     60.55 o 
 -14  14   2     1301.89     1446.33     78.79 o 
 -13  14   2      178.63      266.34     62.90 o 
 -12  14   2       78.99       47.82     35.74 o 
 -11  14   2      191.83      128.27     36.16 o 
 -10  14   2      325.39      303.49     42.05 o 
  -9  14   2      110.14      118.12     37.15 o 
  -8  14   2     1080.88     1158.74     60.73 o 
  -7  14   2      417.25      405.24     45.19 o 
  -6  14   2     4251.43     4278.21    108.33 o 
  -5  14   2      858.56      829.23     54.17 o 
  -4  14   2      801.95      798.93     54.48 o 
  -3  14   2       20.06      -23.81     42.22 o 
  -2  14   2     3027.60     3158.12    101.49 o 
  -1  14   2      707.70      552.88    115.48 o 
   0  14   2      355.96      399.72     62.78 o 
   1  14   2      189.73      206.81     39.13 o 
   2  14   2     2130.27     2194.05     80.89 o 
   3  14   2       27.61      -29.78     49.75 o 
   4  14   2       10.45        6.55     32.53 o 
   5  14   2       95.89       87.80     34.31 o 
   6  14   2     2313.81     2186.58     83.15 o 
   7  14   2      445.08      469.14     48.91 o 
   8  14   2     1559.50     1476.03     70.28 o 
   9  14   2      508.93      488.34     54.31 o 
  10  14   2     1371.79     1417.70     61.83 o 
  11  14   2      825.82      865.95     52.28 o 
  12  14   2      133.43      177.14     36.83 o 
  13  14   2      260.89      256.68     39.34 o 
  14  14   2      299.68      387.17     45.81 o 
  15  14   2        0.86       66.31     40.08 o 
  16  14   2      957.50      959.62     71.58 o 
 -16  15   2      180.62      179.46     49.58 o 
 -15  15   2       18.53        1.35     37.45 o 
 -14  15   2       30.73       41.56     36.37 o 
 -13  15   2       71.23       42.46     34.77 o 
 -12  15   2      440.56      471.34     70.94 o 
 -11  15   2      139.89       75.74     66.03 o 
 -10  15   2      372.84      400.19     45.72 o 
  -9  15   2        5.33       -4.01     31.86 o 
  -8  15   2        3.85       -6.54     31.30 o 
  -7  15   2        9.89       -8.00     47.08 o 
  -6  15   2      432.80      405.08     64.82 o 
  -5  15   2      477.62      379.00     64.99 o 
  -4  15   2       80.12       71.21    136.87 o 
  -3  15   2       55.64       92.87     52.76 o 
  -2  15   2       31.80       37.73     36.03 o 
  -1  15   2      154.96      147.55     53.56 o 
   0  15   2       39.65       21.27     22.79 o 
   1  15   2      298.44      286.90     47.51 o 
   2  15   2      443.41      413.35     47.49 o 
   3  15   2      810.10      760.41     57.25 o 
   4  15   2      112.96      129.00     38.75 o 
   5  15   2      485.98      422.32     47.84 o 
   6  15   2       46.53       -2.77     44.26 o 
   7  15   2      521.43      374.42     49.20 o 
   8  15   2      187.07      175.01     42.75 o 
   9  15   2      842.85      761.14     58.86 o 
  10  15   2        8.21       15.54     54.23 o 
  11  15   2        6.48       12.08     37.58 o 
  12  15   2       10.52       32.91     33.62 o 
  13  15   2      216.27      176.86     39.42 o 
  14  15   2        2.00       29.05     34.20 o 
 -14  16   2      373.66      328.20     50.94 o 
 -13  16   2       70.40       68.24     40.98 o 
 -12  16   2      278.38      325.83     48.83 o 
 -11  16   2       83.62       36.24     37.13 o 
 -10  16   2      843.48      853.54     60.50 o 
  -9  16   2      163.44      101.42     54.52 o 
  -8  16   2      798.23      887.88     82.51 o 
  -7  16   2      100.27      114.19     57.38 o 
  -6  16   2      624.92      508.85     68.19 o 
  -5  16   2      269.31      317.27     65.11 o 
  -4  16   2      273.26      319.31     66.49 o 
  -3  16   2        7.61       -9.19     50.18 o 
  -2  16   2      499.87      437.19     66.44 o 
  -1  16   2      589.74      519.68     74.18 o 
   0  16   2     1068.79      825.21    158.73 o 
   1  16   2       45.48       -1.63     50.98 o 
   2  16   2     1724.36     1648.62     77.74 o 
   3  16   2      140.13      160.76     41.57 o 
   4  16   2     1224.14     1334.66     71.18 o 
   5  16   2      379.04      367.16     48.74 o 
   6  16   2      680.49      644.48     57.34 o 
   7  16   2      108.93       34.67     43.28 o 
   8  16   2      338.88      375.94     49.16 o 
   9  16   2      536.10      514.97     54.95 o 
  10  16   2      467.48      398.63     51.83 o 
  11  16   2      148.43      180.13     73.42 o 
  12  16   2      563.52      688.19     86.95 o 
 -12  17   2       41.48      -33.02    117.46 o 
 -11  17   2       10.68      -41.54     52.29 o 
 -10  17   2        1.29        9.36     55.60 o 
  -9  17   2       55.48      -28.04     51.39 o 
  -8  17   2      239.94      148.55     70.52 o 
  -7  17   2      148.67       97.50     59.51 o 
  -6  17   2      110.18       41.77     89.73 o 
  -5  17   2        2.37      -51.78     51.78 o 
  -4  17   2      240.87      119.08     63.06 o 
  -3  17   2        2.80      -52.90     63.19 o 
  -2  17   2       34.01      -50.22     52.48 o 
  -1  17   2       13.88      -11.04     53.38 o 
   0  17   2      260.47      192.17     64.97 o 
   1  17   2       15.41      -59.23     59.23 o 
   2  17   2      166.61      123.25     63.01 o 
   3  17   2        5.13      -35.86     35.86 o 
   4  17   2      633.00      639.44     59.41 o 
   5  17   2       33.81      -30.59     35.78 o 
   6  17   2       91.33      100.58     68.15 o 
   7  17   2       44.76      -40.51     54.09 o 
   8  17   2       13.21      -16.97     45.55 o 
   9  17   2        7.93        5.52     44.35 o 
  10  17   2      201.69      139.03     46.75 o 
  -9  18   2        0.00      -33.30     57.21 o 
  -8  18   2      730.79      786.02     90.78 o 
  -7  18   2       81.84       20.43     60.85 o 
  -6  18   2      125.66       36.71     60.70 o 
  -5  18   2       59.19       24.26     60.51 o 
  -4  18   2      759.57      737.99     86.86 o 
  -3  18   2        2.66       -0.12    127.17 o 
  -2  18   2      704.23      615.54     83.88 o 
  -1  18   2       86.43       75.48     64.40 o 
   0  18   2     1332.96     1371.46    103.52 o 
   1  18   2      130.95       67.23     64.41 o 
   2  18   2      273.47       93.40     70.71 o 
   3  18   2       91.05      -55.24     55.24 o 
   4  18   2      340.87      365.17    100.62 o 
   5  18   2       63.81        7.94     46.60 o 
   6  18   2      134.62       -9.12     69.94 o 
   7  18   2      157.84      172.00     62.73 o 
  -4  19   2      108.37       23.91     61.25 o 
  -3  19   2       47.54      -57.94     57.94 o 
  -2  19   2        6.69      -59.79     59.79 o 
  -1  19   2      222.64      210.54     73.64 o 
   0  19   2       78.94       -2.95     63.16 o 
   1  19   2        8.74      -63.98     63.98 o 
   2  19   2      293.76      244.14     68.48 o 
 -26   1   3       77.40       92.62     50.00 o 
 -25   1   3      361.69      426.38     36.72 o 
 -24   1   3      789.19      591.84     38.20 o 
 -23   1   3      454.65      419.12     33.04 o 
 -22   1   3     1836.22     1949.74     55.86 o 
 -21   1   3       49.04       66.64     23.57 o 
 -20   1   3      385.98      406.03     30.72 o 
 -19   1   3     1275.49     1220.95     42.24 o 
 -18   1   3    16487.85    15800.28    168.80 o 
 -17   1   3     1501.93     1463.72     42.60 o 
 -16   1   3      797.94      849.16     32.59 o 
 -15   1   3        3.69       -4.58     16.80 o 
 -14   1   3     3634.97     3246.93     54.92 o 
 -13   1   3      954.60      914.24     37.78 o 
 -12   1   3     6715.89     7636.61     87.82 o 
 -11   1   3      263.15      282.45     18.08 o 
 -10   1   3    15054.66    14618.52    138.41 o 
  -9   1   3       82.68       86.31     12.24 o 
  -8   1   3    10891.00    11061.97    105.99 o 
  -7   1   3       21.03       24.90     10.15 o 
  -6   1   3     2796.51     2791.96     36.97 o 
  -5   1   3       96.71      110.59     12.33 o 
  -4   1   3    11078.06    11108.73     98.94 o 
  -3   1   3     3132.90     3189.69     40.77 o 
  -2   1   3     7104.18     7279.24     82.75 o 
  -1   1   3      427.95      340.70     15.18 o 
   0   1   3    34041.73    35095.85    351.16 o 
   1   1   3      497.25      664.17     19.12 o 
   2   1   3     4267.21     4965.89     70.69 o 
   3   1   3     4071.01     3976.83     62.61 o 
   4   1   3       49.31       61.02     12.59 o 
   5   1   3     1888.37     1733.83     39.17 o 
   6   1   3     3696.91     3401.61     48.94 o 
   7   1   3      863.29      766.00     33.93 o 
   8   1   3     7182.44     6762.95     76.84 o 
   9   1   3       17.51       -1.82     11.09 o 
  10   1   3     3468.79     3193.07     50.60 o 
  11   1   3       32.95       12.12     14.45 o 
  12   1   3     6050.80     5817.20     77.46 o 
  13   1   3      138.35      164.54     19.70 o 
  14   1   3     5291.35     5073.69     75.24 o 
  15   1   3      349.39      334.82     24.76 o 
  16   1   3     2542.49     2520.99     54.83 o 
  17   1   3      107.25       57.68     29.03 o 
  18   1   3     1149.25     1159.17     41.73 o 
  19   1   3       13.82       29.09     23.95 o 
  20   1   3     1828.96     1857.82     60.34 o 
  21   1   3      382.15      325.24     34.87 o 
  22   1   3     1101.81     1147.53     52.63 o 
  23   1   3       99.62      112.56     42.47 o 
 -26   2   3        0.85      -12.59     27.11 o 
 -25   2   3       17.59       42.51     27.16 o 
 -24   2   3     1117.38      948.36     44.89 o 
 -23   2   3       79.71       76.63     25.69 o 
 -22   2   3       92.78       59.77     24.59 o 
 -21   2   3       37.93       56.95     23.84 o 
 -20   2   3        2.04       46.88     21.28 o 
 -19   2   3       79.18       81.91     22.07 o 
 -18   2   3     2764.43     2697.13     57.34 o 
 -17   2   3       59.96       80.93     21.15 o 
 -16   2   3      340.02      328.48     24.86 o 
 -15   2   3      214.79      230.19     25.13 o 
 -14   2   3       30.04       10.69     15.40 o 
 -13   2   3      110.21       99.35     16.74 o 
 -12   2   3      141.45      153.10     16.71 o 
 -11   2   3     1122.25     1119.26     30.44 o 
 -10   2   3      700.99      652.23     22.80 o 
  -9   2   3       30.40       58.34     13.07 o 
  -8   2   3      407.28      379.73     16.31 o 
  -7   2   3     2252.54     2322.47     35.01 o 
  -6   2   3      197.52      207.49     13.95 o 
  -5   2   3     9435.60     9658.88     98.48 o 
  -4   2   3     1006.61     1148.21     23.88 o 
  -3   2   3      798.29      834.25     18.14 o 
  -2   2   3     5854.63     6258.81     65.27 o 
  -1   2   3     1132.90     1211.72     23.66 o 
   0   2   3      427.89      387.29     15.30 o 
   1   2   3    13294.67    13445.94    129.75 o 
   2   2   3     5512.67     5693.68     56.73 o 
   3   2   3     9950.69    10760.62    107.31 o 
   4   2   3     1288.31     1428.48     24.94 o 
   5   2   3     3925.70     3917.98     47.47 o 
   6   2   3       42.78       41.19      9.78 o 
   7   2   3      825.18      884.32     23.96 o 
   8   2   3       25.92       -1.41     10.59 o 
   9   2   3     1901.86     1828.81     37.77 o 
  10   2   3       56.28       45.83     13.37 o 
  11   2   3      117.00      124.16     16.15 o 
  12   2   3      153.33      144.15     18.38 o 
  13   2   3     1963.87     1909.28     44.23 o 
  14   2   3     1199.98     1193.46     37.50 o 
  15   2   3       12.57      -10.21     16.56 o 
  16   2   3       90.95      116.38     21.12 o 
  17   2   3      683.44      635.42     32.46 o 
  18   2   3     1278.73     1212.95     47.88 o 
  19   2   3      659.41      626.82     39.02 o 
  20   2   3      708.18      606.72     40.33 o 
  21   2   3       10.42       24.94     30.31 o 
  22   2   3       20.92       -1.16     31.02 o 
  23   2   3       95.32      146.82     37.67 o 
 -26   3   3      362.90      469.39     43.58 o 
 -25   3   3      184.00      179.44     46.31 o 
 -24   3   3       18.00       33.96     27.78 o 
 -23   3   3     1392.01     1322.78     54.26 o 
 -22   3   3      289.16      251.03     29.13 o 
 -21   3   3      123.28      122.69     25.36 o 
 -20   3   3      836.40      875.68     37.92 o 
 -19   3   3     1134.20     1097.91     40.03 o 
 -18   3   3     3663.68     3537.76     65.76 o 
 -17   3   3     1436.74     1462.37     45.33 o 
 -16   3   3     3100.45     3110.73     58.24 o 
 -15   3   3        8.82       33.50     16.80 o 
 -14   3   3     5371.34     5123.01     72.34 o 
 -13   3   3      324.23      330.83     21.78 o 
 -12   3   3     5350.50     5061.82     67.37 o 
 -11   3   3      852.92      908.65     27.69 o 
 -10   3   3     2924.27     2550.45     42.20 o 
  -9   3   3       10.12       31.72     11.47 o 
  -8   3   3     3458.34     3201.08     44.34 o 
  -7   3   3     3619.14     3769.54     47.75 o 
  -6   3   3     7659.40     7405.17     75.19 o 
  -5   3   3      499.17      506.78     17.38 o 
  -4   3   3     7070.18     7626.46     74.39 o 
  -3   3   3     3809.78     3711.77     46.06 o 
  -2   3   3    10797.23    11225.73    100.43 o 
  -1   3   3     1771.97     1586.08     26.45 o 
   0   3   3    14655.81    15719.31    150.02 o 
   1   3   3     1340.40     1585.19     28.53 o 
   2   3   3    33465.34    34073.09    309.84 o 
   3   3   3     6198.69     6029.85     66.65 o 
   4   3   3     6343.95     6037.29     81.32 o 
   5   3   3     2019.02     1927.70     30.46 o 
   6   3   3     4676.40     4080.79     51.09 o 
   7   3   3      196.27      230.59     15.98 o 
   8   3   3      883.99      847.30     30.49 o 
   9   3   3     3191.92     3180.67     48.81 o 
  10   3   3     6901.89     6722.50     89.72 o 
  11   3   3     1013.82     1079.47     32.25 o 
  12   3   3     1019.12      971.70     31.87 o 
  13   3   3      747.32      778.84     30.84 o 
  14   3   3     1660.37     1626.46     42.34 o 
  15   3   3      790.55      837.13     33.05 o 
  16   3   3      301.96      335.85     29.47 o 
  17   3   3       52.71       75.48     24.38 o 
  18   3   3      922.05      863.48     49.00 o 
  19   3   3      286.38      282.62     34.92 o 
  20   3   3      318.88      382.31     39.95 o 
  21   3   3       77.71      147.16     34.17 o 
  22   3   3      326.86      463.11     63.18 o 
  23   3   3        0.49        9.51     31.61 o 
 -25   4   3      228.36      209.89     34.06 o 
 -24   4   3       69.04       49.20     35.96 o 
 -23   4   3      733.98      803.39     44.45 o 
 -22   4   3        0.47      -14.03     24.53 o 
 -21   4   3      203.61      151.97     28.08 o 
 -20   4   3       10.19        5.63     29.20 o 
 -19   4   3      177.58      151.09     32.42 o 
 -18   4   3      166.69      154.06     22.93 o 
 -17   4   3       43.86       52.88     20.59 o 
 -16   4   3       11.77       -4.45     18.17 o 
 -15   4   3      263.49      273.67     22.98 o 
 -14   4   3     1256.58     1240.11     37.21 o 
 -13   4   3      665.40      751.07     30.91 o 
 -12   4   3     3673.50     3882.13     58.10 o 
 -11   4   3     1538.43     1539.90     35.14 o 
 -10   4   3      547.82      505.60     21.13 o 
  -9   4   3     2160.15     2272.02     39.38 o 
  -8   4   3     1014.96      965.08     27.01 o 
  -7   4   3       12.10       -4.65     10.61 o 
  -6   4   3       57.51       98.18     14.89 o 
  -5   4   3      514.98      390.09     15.45 o 
  -4   4   3     1240.33     1234.47     26.38 o 
  -3   4   3    22867.27    24522.20    206.97 o 
  -2   4   3     2270.62     2318.41     32.51 o 
  -1   4   3     3089.60     3251.40     39.03 o 
   0   4   3     4440.72     4673.61     50.97 o 
   1   4   3     5674.28     5602.37     65.29 o 
   2   4   3      535.42      498.71     20.53 o 
   3   4   3     8636.48     8776.44     95.39 o 
   4   4   3        6.91       -1.84      7.06 o 
   5   4   3    18290.98    18721.37    165.92 o 
   6   4   3       38.39       33.52      9.72 o 
   7   4   3       28.26       12.11     10.12 o 
   8   4   3       11.92       47.10     11.37 o 
   9   4   3       11.72        8.12     13.22 o 
  10   4   3      265.26      279.07     18.37 o 
  11   4   3     5362.40     5411.94     72.57 o 
  12   4   3      627.43      572.02     26.16 o 
  13   4   3        3.04       -9.48     15.54 o 
  14   4   3     1135.36     1244.34     44.78 o 
  15   4   3       85.75       87.34     22.86 o 
  16   4   3      536.92      561.05     40.15 o 
  17   4   3      357.82      403.88     37.90 o 
  18   4   3      228.40      209.17     32.84 o 
  19   4   3       75.96       74.32     30.12 o 
  20   4   3      148.42      122.89     33.11 o 
  21   4   3       57.71       63.61     31.63 o 
  22   4   3      151.48      175.46     61.64 o 
 -25   5   3       14.61       32.43     33.45 o 
 -24   5   3      702.90      706.88     44.83 o 
 -23   5   3      183.58      198.67     35.61 o 
 -22   5   3       58.12       81.35     30.70 o 
 -21   5   3        0.27      -24.06     24.47 o 
 -20   5   3     3206.97     3162.89     98.18 o 
 -19   5   3       41.61       42.62     24.57 o 
 -18   5   3     2017.48     2077.16     55.34 o 
 -17   5   3        7.54        4.63     18.95 o 
 -16   5   3     2729.50     2780.76     56.43 o 
 -15   5   3      171.53      184.43     21.83 o 
 -14   5   3       82.07       49.52     17.53 o 
 -13   5   3       99.96       97.19     17.66 o 
 -12   5   3     3455.82     3058.61     51.57 o 
 -11   5   3     1287.29     1340.12     42.87 o 
 -10   5   3     3851.52     3386.39     51.04 o 
  -9   5   3      245.98      255.31     17.06 o 
  -8   5   3     4674.42     4780.19     59.96 o 
  -7   5   3      931.02      976.57     26.08 o 
  -6   5   3     1453.59     1381.61     28.46 o 
  -5   5   3      357.55      387.47     17.34 o 
  -4   5   3    10974.15    11010.18    104.17 o 
  -3   5   3     1122.78     1107.16     24.66 o 
  -2   5   3    23888.66    23905.22    203.40 o 
  -1   5   3     1629.08     1576.93     26.71 o 
   0   5   3     9295.26     9426.16     89.04 o 
   1   5   3       57.39       14.68     10.50 o 
   2   5   3     2803.40     2653.21     41.14 o 
   3   5   3     2019.43     2256.98     38.02 o 
   4   5   3      223.40      317.23     12.33 o 
   5   5   3     1567.14     1595.11     27.37 o 
   6   5   3     7079.68     6753.37     78.87 o 
   7   5   3     3823.98     3847.17     50.83 o 
   8   5   3    13002.05    12702.36    139.72 o 
   9   5   3      492.14      531.71     22.37 o 
  10   5   3     9937.02     9616.09    105.61 o 
  11   5   3       94.51       62.64     20.43 o 
  12   5   3       80.89       89.99     22.77 o 
  13   5   3     1876.48     2016.55     61.42 o 
  14   5   3       32.80        4.57     23.38 o 
  15   5   3      136.21      149.56     28.41 o 
  16   5   3      420.76      465.63     38.27 o 
  17   5   3        4.33        3.78     27.06 o 
  18   5   3     1296.93     1336.65     58.04 o 
  19   5   3       41.20        0.90     28.09 o 
  20   5   3       93.63      103.33     32.55 o 
  21   5   3        1.87       15.59     30.88 o 
  22   5   3       43.16       77.04     49.29 o 
 -25   6   3        7.38       35.73     32.62 o 
 -24   6   3      117.88      220.23     39.32 o 
 -23   6   3        2.34       -6.20     30.04 o 
 -22   6   3      241.06      239.03     32.32 o 
 -21   6   3       85.55      119.08     27.55 o 
 -20   6   3       17.62       42.97     24.15 o 
 -19   6   3       17.13      -14.72     21.61 o 
 -18   6   3        1.80       11.62     21.80 o 
 -17   6   3      121.42      121.15     24.79 o 
 -16   6   3      139.99      120.38     23.16 o 
 -15   6   3       72.49       71.47     19.50 o 
 -14   6   3       72.09       78.38     19.09 o 
 -13   6   3        0.56       -4.24     16.17 o 
 -12   6   3     1502.63     1684.04     40.04 o 
 -11   6   3      390.66      458.30     23.17 o 
 -10   6   3      941.06     1010.78     30.21 o 
  -9   6   3      675.55      713.46     25.46 o 
  -8   6   3     1350.05     1466.82     35.29 o 
  -7   6   3        6.73      -11.42     11.42 o 
  -6   6   3     5685.90     6473.69     78.72 o 
  -5   6   3      268.39      264.11     15.45 o 
  -4   6   3      584.68      676.36     24.43 o 
  -3   6   3     4029.72     4197.16     51.64 o 
  -2   6   3       88.95       98.86     13.02 o 
  -1   6   3       42.14       30.18      9.91 o 
   0   6   3       70.75       56.65     10.05 o 
   1   6   3      140.63      132.99     13.72 o 
   2   6   3     3129.12     3477.97     42.17 o 
   3   6   3     1950.77     2078.42     43.60 o 
   4   6   3       11.01       24.00      7.65 o 
   5   6   3      594.59      650.81     17.75 o 
   6   6   3      446.64      412.39     16.41 o 
   7   6   3     1040.68     1045.46     25.28 o 
   8   6   3     1207.23     1282.71     35.76 o 
   9   6   3      279.90      345.08     31.22 o 
  10   6   3      177.04      202.13     29.25 o 
  11   6   3      204.85      250.29     31.96 o 
  12   6   3       42.51       31.65     22.93 o 
  13   6   3       82.22      103.37     26.74 o 
  14   6   3        7.19       22.43     23.33 o 
  15   6   3      165.02      226.22     38.54 o 
  16   6   3      303.30      360.75     36.76 o 
  17   6   3      306.22      299.30     36.05 o 
  18   6   3       61.81       45.36     30.65 o 
  19   6   3      140.07      196.49     35.58 o 
  20   6   3       62.06       45.87     31.40 o 
  21   6   3       43.56       78.08     34.10 o 
  22   6   3       40.87      -10.31     52.26 o 
 -24   7   3      635.56      609.27     50.32 o 
 -23   7   3        0.20      -12.83     30.01 o 
 -22   7   3      112.92       92.90     33.63 o 
 -21   7   3       63.03       81.16     28.96 o 
 -20   7   3     2306.96     2370.85     74.58 o 
 -19   7   3       83.07       92.60     32.26 o 
 -18   7   3     1855.03     1921.16     65.30 o 
 -17   7   3       96.15      107.99     23.44 o 
 -16   7   3     5898.67     5804.21    108.58 o 
 -15   7   3       23.44       29.16     21.68 o 
 -14   7   3      280.61      225.48     24.23 o 
 -13   7   3      206.28      164.33     22.75 o 
 -12   7   3     1849.50     1691.39     74.58 o 
 -11   7   3      493.49      508.66     24.98 o 
 -10   7   3      122.18       73.22     16.58 o 
  -9   7   3       43.24       27.51     14.38 o 
  -8   7   3     6882.33     7001.45     80.67 o 
  -7   7   3      437.16      480.20     20.25 o 
  -6   7   3     6505.89     6418.97     73.55 o 
  -5   7   3     5260.62     5650.08     66.85 o 
  -4   7   3    10432.39    10128.75    101.44 o 
  -3   7   3      384.01      446.08     18.21 o 
  -2   7   3      113.99       61.62     11.95 o 
  -1   7   3      118.88      130.41     18.60 o 
   0   7   3      708.74      555.91     20.85 o 
   1   7   3     1129.82     1194.65     29.13 o 
   2   7   3     4173.46     3943.96     55.07 o 
   3   7   3     1426.27     1547.18     25.91 o 
   4   7   3     7937.64     7541.47     89.47 o 
   5   7   3       85.36       76.05     13.90 o 
   6   7   3     2146.10     1981.36     51.03 o 
   7   7   3      499.92      442.75     29.50 o 
   8   7   3     3626.01     3344.60     73.13 o 
   9   7   3      161.60      191.67     25.51 o 
  10   7   3     1780.18     1732.43     62.18 o 
  11   7   3        3.04      -11.54     21.78 o 
  12   7   3     2453.05     2439.31     67.56 o 
  13   7   3       78.41       40.68     24.99 o 
  14   7   3      150.80      150.03     29.93 o 
  15   7   3      183.35      198.84     33.21 o 
  16   7   3     1058.53     1095.04     52.97 o 
  17   7   3        0.14      -11.52     27.91 o 
  18   7   3      229.52      248.11     42.51 o 
  19   7   3      259.94      298.73     44.08 o 
  20   7   3      290.87      381.50     43.17 o 
  21   7   3       39.26       68.70     34.90 o 
 -24   8   3      155.88      223.44     46.23 o 
 -23   8   3       85.22       91.85     35.39 o 
 -22   8   3        0.10       37.24     31.70 o 
 -21   8   3       69.52       80.90     31.34 o 
 -20   8   3        9.09      -11.02     30.13 o 
 -19   8   3        6.34       -8.24     27.18 o 
 -18   8   3        2.22       12.95     28.73 o 
 -17   8   3       30.20       52.06     27.19 o 
 -16   8   3        1.46        7.40     20.29 o 
 -15   8   3       17.96       14.66     19.85 o 
 -14   8   3      439.86      383.17     58.19 o 
 -13   8   3      880.95      945.22     50.03 o 
 -12   8   3      169.70      173.27     26.53 o 
 -11   8   3      120.11      157.64     25.43 o 
 -10   8   3      673.23      643.58     34.05 o 
  -9   8   3       89.63       80.88     17.39 o 
  -8   8   3      173.77      177.34     17.49 o 
  -7   8   3        1.79      -11.42     12.44 o 
  -6   8   3     2075.28     2197.18     39.66 o 
  -5   8   3      108.91      169.98     19.93 o 
  -4   8   3       27.61       27.54     12.18 o 
  -3   8   3     1199.02     1340.28     46.30 o 
  -2   8   3      248.87      258.24     16.61 o 
  -1   8   3       52.75       38.42     12.48 o 
   0   8   3     1470.04     1657.26     31.30 o 
   1   8   3     1903.05     2161.20     39.68 o 
   2   8   3      494.43      455.94     21.98 o 
   3   8   3      114.50      137.35     15.73 o 
   4   8   3      198.63      227.45     23.51 o 
   5   8   3      816.32      860.20     37.02 o 
   6   8   3       90.50       71.81     20.72 o 
   7   8   3        4.49        2.08     24.07 o 
   8   8   3      858.53      778.49     44.36 o 
   9   8   3       22.85       55.36     27.22 o 
  10   8   3       16.27       -3.32     24.00 o 
  11   8   3      175.44      183.24     40.31 o 
  12   8   3      254.95      244.75     31.52 o 
  13   8   3       27.50       67.30     25.18 o 
  14   8   3       19.13        6.88     25.47 o 
  15   8   3        2.67       -7.04     25.19 o 
  16   8   3        6.87        6.79     26.41 o 
  17   8   3       35.82       55.07     30.07 o 
  18   8   3      103.11      108.63     31.73 o 
  19   8   3      119.96      132.27     34.81 o 
  20   8   3        3.97       12.58     31.81 o 
  21   8   3      341.91      360.97     45.32 o 
 -23   9   3      108.11      117.83     39.87 o 
 -22   9   3      154.22      238.61     47.49 o 
 -21   9   3       20.13       38.21     32.54 o 
 -20   9   3      549.34      507.67     44.72 o 
 -19   9   3        5.87        5.85     27.72 o 
 -18   9   3     1566.41     1632.12     64.44 o 
 -17   9   3        8.30      -16.73     22.44 o 
 -16   9   3     2762.60     2788.67     66.30 o 
 -15   9   3      184.64      185.89     26.27 o 
 -14   9   3     2025.26     2111.52     56.67 o 
 -13   9   3      156.52      167.77     25.72 o 
 -12   9   3     1680.40     1669.63     54.97 o 
 -11   9   3      165.94      160.77     23.69 o 
 -10   9   3     2069.42     1965.28     57.37 o 
  -9   9   3       66.17       42.24     29.21 o 
  -8   9   3     4122.57     4026.67     89.97 o 
  -7   9   3        5.61       18.30     16.89 o 
  -6   9   3     7954.39     7807.44    109.80 o 
  -5   9   3      212.11      182.98     17.45 o 
  -4   9   3     3803.63     3466.15     66.88 o 
  -3   9   3        1.00       -4.04     14.73 o 
  -2   9   3      843.32      786.64     25.80 o 
  -1   9   3        3.38        3.97     16.68 o 
   0   9   3      912.21      798.06     28.46 o 
   1   9   3      122.24       73.77     21.77 o 
   2   9   3     4859.79     4978.00     86.18 o 
   3   9   3     1265.24     1398.52     46.29 o 
   4   9   3     7661.64     7428.85    113.13 o 
   5   9   3      823.32      794.52     40.49 o 
   6   9   3     4108.67     3982.72     80.55 o 
   7   9   3      308.32      294.10     29.78 o 
   8   9   3     1033.45      985.81     43.47 o 
   9   9   3      459.03      458.67     41.07 o 
  10   9   3     2072.93     2018.56     62.84 o 
  11   9   3       45.15       16.06     26.51 o 
  12   9   3      680.43      737.22     44.60 o 
  13   9   3      349.24      346.11     38.33 o 
  14   9   3     1171.07     1180.53     54.49 o 
  15   9   3      171.35      118.96     31.73 o 
  16   9   3      697.77      849.57     51.17 o 
  17   9   3      399.93      477.50     43.92 o 
  18   9   3      811.39      791.11     52.77 o 
  19   9   3      286.85      273.58     42.03 o 
  20   9   3      402.49      444.40     47.98 o 
 -22  10   3       27.70      106.93     36.74 o 
 -21  10   3       46.11       62.83     33.32 o 
 -20  10   3       17.68       22.35     30.81 o 
 -19  10   3        0.04        6.60     28.27 o 
 -18  10   3      169.63      124.77     33.77 o 
 -17  10   3       30.33      -26.68     26.68 o 
 -16  10   3       33.82       48.00     29.08 o 
 -15  10   3       12.43      -12.16     22.35 o 
 -14  10   3       23.03       11.87     23.08 o 
 -13  10   3      325.44      371.16     30.98 o 
 -12  10   3       56.62       54.02     34.80 o 
 -11  10   3      386.69      432.57     32.09 o 
 -10  10   3      161.83      151.04     24.41 o 
  -9  10   3      415.06      418.90     31.82 o 
  -8  10   3      445.02      470.36     30.51 o 
  -7  10   3        8.10        4.33     11.80 o 
  -6  10   3      230.48      277.73     28.13 o 
  -5  10   3       81.01      101.79     20.76 o 
  -4  10   3       10.35        8.65     17.25 o 
  -3  10   3      440.16      470.81     22.78 o 
  -2  10   3      984.81     1041.20     33.67 o 
  -1  10   3      301.90      311.11     22.03 o 
   0  10   3      270.56      286.47     21.47 o 
   1  10   3      360.90      364.89     29.75 o 
   2  10   3       23.43       26.46     21.47 o 
   3  10   3      553.21      573.13     34.64 o 
   4  10   3     2724.15     2680.16     65.59 o 
   5  10   3     1064.90     1116.62     45.95 o 
   6  10   3     1652.57     1661.00     55.37 o 
   7  10   3     1388.62     1367.40     52.15 o 
   8  10   3       15.90       27.20     27.91 o 
   9  10   3      147.36      104.95     26.93 o 
  10  10   3       48.01       63.23     26.07 o 
  11  10   3      791.29      814.97     44.65 o 
  12  10   3      702.14      702.75     47.06 o 
  13  10   3        1.68       25.67     27.08 o 
  14  10   3        6.01       22.31     27.21 o 
  15  10   3        5.54       68.29     29.98 o 
  16  10   3       24.26      -23.76     27.15 o 
  17  10   3      212.67      159.28     36.73 o 
  18  10   3       67.03       72.31     34.77 o 
  19  10   3      308.30      418.05     56.81 o 
 -21  11   3        0.79      -32.74     32.74 o 
 -20  11   3      351.33      369.32     43.95 o 
 -19  11   3        1.87      -35.38     35.38 o 
 -18  11   3      466.00      510.18     51.98 o 
 -17  11   3        5.84       34.93     28.13 o 
 -16  11   3      443.62      490.72     41.49 o 
 -15  11   3      148.88      181.46     33.20 o 
 -14  11   3      331.22      410.47     38.49 o 
 -13  11   3        3.98        4.24     22.29 o 
 -12  11   3      760.61      758.63     37.61 o 
 -11  11   3      132.85      144.31     24.40 o 
 -10  11   3     1586.51     1535.01     54.01 o 
  -9  11   3      639.16      656.80     34.96 o 
  -8  11   3     2760.39     2822.31     61.54 o 
  -7  11   3      700.08      693.11     33.18 o 
  -6  11   3     1390.70     1514.26     51.49 o 
  -5  11   3       29.45       33.08     19.00 o 
  -4  11   3     4809.95     4755.70     86.76 o 
  -3  11   3       13.73       -0.24     21.41 o 
  -2  11   3     5943.11     5943.73     97.52 o 
  -1  11   3     3345.19     3368.41    116.67 o 
   0  11   3     1650.58     1573.32     51.59 o 
   1  11   3       29.92       48.38     23.22 o 
   2  11   3      319.27      295.53     29.71 o 
   3  11   3       34.88       -2.30     21.50 o 
   4  11   3     1347.36     1372.70     53.11 o 
   5  11   3     6284.11     6064.53    132.53 o 
   6  11   3     7315.84     7436.45    143.54 o 
   7  11   3      199.76      212.38     35.74 o 
   8  11   3     5347.46     5043.00    100.17 o 
   9  11   3      108.06       98.54     29.22 o 
  10  11   3       31.79       28.46     25.79 o 
  11  11   3     1830.11     1701.04     62.42 o 
  12  11   3      170.53      204.18     33.75 o 
  13  11   3      281.74      287.14     36.13 o 
  14  11   3      777.34      806.36     50.96 o 
  15  11   3        0.91      -18.75     27.80 o 
  16  11   3     2338.91     2432.97     82.51 o 
  17  11   3       53.32       66.76     33.49 o 
  18  11   3      666.27      821.89     56.19 o 
 -20  12   3       63.22      104.32     38.14 o 
 -19  12   3        5.89       66.35     34.53 o 
 -18  12   3        0.44        5.22     39.30 o 
 -17  12   3       24.37      -28.08     28.08 o 
 -16  12   3        0.03      -20.09     27.16 o 
 -15  12   3      443.85      518.58     42.95 o 
 -14  12   3       15.64       31.97     26.92 o 
 -13  12   3      316.93      337.22     36.46 o 
 -12  12   3       87.99       98.51     29.18 o 
 -11  12   3      146.80      158.52     32.76 o 
 -10  12   3        4.05      -18.91     21.42 o 
  -9  12   3      262.93      297.58     36.72 o 
  -8  12   3       47.21       64.71     23.11 o 
  -7  12   3     1332.04     1381.90     46.60 o 
  -6  12   3      188.41      181.46     26.62 o 
  -5  12   3     1025.93      988.29     54.93 o 
  -4  12   3     1094.10     1068.37     45.18 o 
  -3  12   3     1677.97     1728.51     70.97 o 
  -2  12   3      486.98      587.38     47.73 o 
  -1  12   3     1884.04     1762.62     93.63 o 
   0  12   3        9.56      -21.79     36.51 o 
   1  12   3     2533.06     2469.20     80.50 o 
   2  12   3       81.85       61.09     26.68 o 
   3  12   3     3257.53     3078.24     75.44 o 
   4  12   3      519.69      510.78     37.75 o 
   5  12   3        0.18      -25.53     27.98 o 
   6  12   3      834.31      700.73     87.37 o 
   7  12   3     1468.61     1455.69     57.36 o 
   8  12   3       92.88      102.15     30.24 o 
   9  12   3      739.78      691.38     45.58 o 
  10  12   3      261.65      333.25     51.18 o 
  11  12   3      195.13      239.00     35.49 o 
  12  12   3      127.02      119.98     33.01 o 
  13  12   3      461.66      449.72     43.08 o 
  14  12   3       12.75       45.63     35.68 o 
  15  12   3        9.33       -8.54     29.78 o 
  16  12   3       28.07       47.00     34.54 o 
  17  12   3      115.15      131.27     73.17 o 
 -19  13   3       33.77       99.76     39.20 o 
 -18  13   3      333.45      442.95     46.95 o 
 -17  13   3       26.23        4.32     33.50 o 
 -16  13   3      492.65      500.24     46.11 o 
 -15  13   3      177.21      171.50     36.08 o 
 -14  13   3      484.58      534.59     44.96 o 
 -13  13   3      501.39      611.37     44.30 o 
 -12  13   3      669.92      742.54     53.58 o 
 -11  13   3      305.98      347.15     35.56 o 
 -10  13   3      267.99      324.10     36.14 o 
  -9  13   3      489.67      509.66     67.53 o 
  -8  13   3     2105.39     2185.44     65.66 o 
  -7  13   3     2130.32     2157.76     64.13 o 
  -6  13   3      646.41      751.34     41.64 o 
  -5  13   3      425.82      354.65     49.47 o 
  -4  13   3     3193.37     3235.35    123.69 o 
  -3  13   3      971.22      924.57     68.90 o 
  -2  13   3      750.92      761.25     53.73 o 
  -1  13   3     2628.98     2676.05    127.08 o 
   0  13   3     2075.64     1947.89     74.45 o 
   1  13   3       15.34       25.75     31.88 o 
   2  13   3      748.30      748.07     53.29 o 
   3  13   3      501.17      463.81     62.54 o 
   4  13   3     2036.69     1964.90     76.98 o 
   5  13   3     1788.01     1669.70     77.59 o 
   6  13   3     1883.80     1789.19     63.72 o 
   7  13   3       97.69       57.42     34.91 o 
   8  13   3      694.20      753.48     52.03 o 
   9  13   3      252.56      279.11     35.97 o 
  10  13   3      493.48      577.28     49.29 o 
  11  13   3        0.25        5.56     27.17 o 
  12  13   3     1143.58     1246.04     59.54 o 
  13  13   3       11.96       35.57     58.76 o 
  14  13   3     1187.25     1222.30     62.34 o 
  15  13   3      193.11      187.90     40.35 o 
  16  13   3      525.42      593.07     52.19 o 
 -18  14   3       42.16       59.05     35.65 o 
 -17  14   3      137.75      192.40     41.76 o 
 -16  14   3       33.63       47.92     34.50 o 
 -15  14   3        7.28        6.02     60.84 o 
 -14  14   3        4.38       -9.59     30.47 o 
 -13  14   3      887.72      926.72     60.34 o 
 -12  14   3      234.41      247.87     41.08 o 
 -11  14   3      892.66      885.66     56.72 o 
 -10  14   3      187.93      187.00     43.23 o 
  -9  14   3        9.31        6.41     31.39 o 
  -8  14   3      194.51      252.27     39.12 o 
  -7  14   3      252.66      235.15     41.11 o 
  -6  14   3      429.59      495.60     59.20 o 
  -5  14   3      632.47      594.62     51.22 o 
  -4  14   3      842.38      802.70    189.36 o 
  -3  14   3       64.46       -2.07     31.64 o 
  -2  14   3       62.86       18.58     35.44 o 
  -1  14   3       54.07        4.10     34.31 o 
   0  14   3      157.33      204.36     55.26 o 
   1  14   3     1150.08      989.75     59.90 o 
   2  14   3        1.01       37.94     31.78 o 
   3  14   3      171.79       77.17     45.96 o 
   4  14   3      874.94      746.57     55.01 o 
   5  14   3      124.05       80.40     36.79 o 
   6  14   3       82.61       90.69     57.71 o 
   7  14   3       73.93       38.34     33.72 o 
   8  14   3       15.48       26.61     33.38 o 
   9  14   3       36.21       74.13     31.15 o 
  10  14   3        0.06        3.75     40.03 o 
  11  14   3       58.55       55.94     38.51 o 
  12  14   3      300.69      312.70     40.56 o 
  13  14   3        5.07       30.18     31.89 o 
  14  14   3        0.31       44.37     34.22 o 
  15  14   3        0.10       51.70     35.07 o 
 -16  15   3      259.88      295.94     48.93 o 
 -15  15   3        0.14       -5.05     40.87 o 
 -14  15   3     1735.97     1980.66     85.68 o 
 -13  15   3      294.64      380.89     48.59 o 
 -12  15   3     2024.87     2061.83    141.42 o 
 -11  15   3      464.42      348.59     60.89 o 
 -10  15   3      919.43     1040.27     61.98 o 
  -9  15   3      179.05      198.10     55.68 o 
  -8  15   3      605.98      403.97     66.36 o 
  -7  15   3      257.76      323.94     65.76 o 
  -6  15   3      532.75      545.16     70.72 o 
  -5  15   3      100.73      104.99     39.38 o 
  -4  15   3     1113.23     1279.02    123.20 o 
  -3  15   3      249.20       63.81     40.05 o 
  -2  15   3      634.26      750.10     57.22 o 
  -1  15   3        9.22        3.34     37.68 o 
   0  15   3     2165.47     2092.99    146.81 o 
   1  15   3      205.25      155.78     40.44 o 
   2  15   3     1654.51     1528.25     73.06 o 
   3  15   3      610.35      526.45     68.71 o 
   4  15   3      585.66      594.02     53.58 o 
   5  15   3       15.89       -0.71     34.88 o 
   6  15   3      438.10      475.47     50.47 o 
   7  15   3      267.21      172.49     40.90 o 
   8  15   3      764.86      852.18     87.11 o 
   9  15   3       52.79       36.52     37.99 o 
  10  15   3     1920.90     1817.39     95.95 o 
  11  15   3      108.04       90.93     35.46 o 
  12  15   3      547.37      597.07     50.63 o 
  13  15   3      120.44      120.83     36.42 o 
  14  15   3      608.46      660.00    106.96 o 
 -14  16   3       36.98       32.52     38.62 o 
 -13  16   3       20.86       51.43     37.04 o 
 -12  16   3      280.38      267.90    106.57 o 
 -11  16   3        2.70       21.46     53.79 o 
 -10  16   3       82.93       92.96     53.98 o 
  -9  16   3        7.72       -5.26     49.12 o 
  -8  16   3      151.58      113.32     54.14 o 
  -7  16   3       14.94      -27.73     47.54 o 
  -6  16   3      200.39      150.19     58.21 o 
  -5  16   3       84.82        3.02     51.88 o 
  -4  16   3       14.59       53.63     52.87 o 
  -3  16   3       99.41      121.27     58.99 o 
  -2  16   3       24.54       32.71     24.55 o 
  -1  16   3        2.39       -9.47     36.52 o 
   0  16   3      138.36      107.06     41.19 o 
   1  16   3       16.81      -34.36     47.48 o 
   2  16   3      146.86      136.94     43.39 o 
   3  16   3       34.01      -46.06     49.42 o 
   4  16   3      213.20      122.76     40.92 o 
   5  16   3      279.15      353.17     48.60 o 
   6  16   3       67.41      144.78     42.96 o 
   7  16   3        4.89      -29.11     34.90 o 
   8  16   3       63.15      -46.01     46.01 o 
   9  16   3       33.07       -5.07     35.55 o 
  10  16   3        3.11      -34.99     34.99 o 
  11  16   3       52.22       11.94     40.51 o 
  12  16   3        0.09        0.19     46.36 o 
 -12  17   3      866.90      928.99    141.43 o 
 -11  17   3       10.86      -56.25     56.25 o 
 -10  17   3      278.18      276.54     66.64 o 
  -9  17   3       16.62       42.79     56.42 o 
  -8  17   3      424.20      401.63     71.77 o 
  -7  17   3      509.45      534.71    120.63 o 
  -6  17   3      526.15      509.02     73.88 o 
  -5  17   3        0.33      -60.02     60.02 o 
  -4  17   3     1037.33     1106.23     92.31 o 
  -3  17   3       11.99      -48.60     48.60 o 
  -2  17   3      532.39      513.28     73.44 o 
  -1  17   3       21.41      -14.15    109.14 o 
   0  17   3      747.42      761.63     62.26 o 
   1  17   3        1.80      -36.32     36.32 o 
   2  17   3      375.71      279.81     68.49 o 
   3  17   3       11.08      -49.83     49.83 o 
   4  17   3      687.13      697.69     61.86 o 
   5  17   3        1.10      -37.21     37.21 o 
   6  17   3      329.89      253.71     48.36 o 
   7  17   3        0.05      -41.08     46.06 o 
   8  17   3     1201.87     1149.41     73.31 o 
   9  17   3       20.72       -3.38     40.13 o 
  -9  18   3      274.15      193.32    106.17 o 
  -8  18   3       54.54       46.20     59.82 o 
  -7  18   3      501.79      700.30     87.75 o 
  -6  18   3        1.91      -87.55     87.55 o 
  -5  18   3        9.17      -53.30     53.30 o 
  -4  18   3      157.75       37.50     60.82 o 
  -3  18   3      169.02       98.51     58.92 o 
  -2  18   3      413.56      331.15     70.64 o 
  -1  18   3      404.31      485.26     79.13 o 
   0  18   3      147.94      237.83    143.41 o 
   1  18   3       81.59      -12.12     61.33 o 
   2  18   3       55.39      -17.19    101.61 o 
   3  18   3       45.15       12.43     66.95 o 
   4  18   3       38.70        7.37     41.44 o 
   5  18   3       11.41      -37.69     37.69 o 
   6  18   3        1.17      -39.03     39.03 o 
  -3  19   3       85.13      -58.08     58.08 o 
  -2  19   3       92.88       -2.58     62.55 o 
  -1  19   3       14.78      -15.44     63.00 o 
   0  19   3       64.07      -64.38    151.73 o 
 -26   0   4      152.23      171.06     46.04 o 
 -25   0   4     1367.67     1218.25     70.73 o 
 -24   0   4    10768.14     9417.31    241.34 o 
 -23   0   4     1289.49     1178.28     69.50 o 
 -22   0   4       75.53       20.63     31.17 o 
 -21   0   4      456.64      464.09     45.29 o 
 -20   0   4      902.50      863.14     52.27 o 
 -19   0   4      941.27     1006.32     54.34 o 
 -18   0   4     7649.77     7499.75    207.03 o 
 -17   0   4       21.09       26.57     26.88 o 
 -16   0   4     4958.30     4871.88    103.33 o 
 -15   0   4       25.76       35.95     24.40 o 
 -14   0   4     3960.86     3653.24     81.56 o 
 -13   0   4      215.07      257.46     28.83 o 
 -12   0   4     6998.37     7084.07    117.49 o 
 -11   0   4      210.06      210.63     23.10 o 
 -10   0   4    25166.51    23658.64    296.13 o 
  -9   0   4     6469.71     6577.53    102.80 o 
  -8   0   4    14610.24    14884.13    192.86 o 
  -7   0   4      210.85      214.82     18.61 o 
  -6   0   4     8528.38     8321.20    114.68 o 
  -5   0   4       28.57       51.32     14.06 o 
  -4   0   4    17791.75    19262.34    231.95 o 
  -3   0   4      334.37      436.49     21.12 o 
  -2   0   4     1682.50     2085.69     38.81 o 
  -1   0   4     2698.93     2788.02     47.00 o 
   0   0   4     5653.90     5544.87    102.28 o 
   1   0   4      560.92      717.62     27.88 o 
   2   0   4     1099.20     1161.72     30.83 o 
   3   0   4     2480.13     2454.42     58.60 o 
   4   0   4       17.37       55.54     16.62 o 
   5   0   4      652.15      729.74     29.55 o 
   6   0   4     3666.84     3411.22     66.33 o 
   7   0   4      446.60      422.89     25.23 o 
   8   0   4     6596.56     6312.07    151.62 o 
   9   0   4     3173.34     3073.25     69.13 o 
  10   0   4     4316.46     4071.50     84.58 o 
  11   0   4        0.00       -6.61     19.20 o 
  12   0   4     1352.93     1292.19     52.98 o 
  13   0   4       84.09       67.32     29.83 o 
  14   0   4     3344.89     3294.33     85.33 o 
  15   0   4     2355.48     2544.65    115.57 o 
  16   0   4      957.27      965.91     51.21 o 
  17   0   4      379.21      448.87     46.03 o 
  18   0   4      937.42      896.29     53.56 o 
  19   0   4      378.86      393.79    115.28 o 
  20   0   4      782.38      837.58    244.23 o 
  21   0   4      234.78      285.65     58.82 o 
  22   0   4     1135.98     1139.58    126.37 o 
 -26   1   4        5.88       -2.86     25.72 o 
 -25   1   4      440.62      457.54     55.13 o 
 -24   1   4      164.92      162.36     29.53 o 
 -23   1   4       87.99       61.50     25.21 o 
 -22   1   4      375.17      338.50     30.46 o 
 -21   1   4      434.53      462.44     32.17 o 
 -20   1   4      104.73      103.51     23.73 o 
 -19   1   4      424.75      361.60     28.45 o 
 -18   1   4        3.99        1.82     19.54 o 
 -17   1   4      914.05      914.34     42.02 o 
 -16   1   4        0.02      -16.83     16.83 o 
 -15   1   4     1362.03     1302.24     37.50 o 
 -14   1   4       85.08      114.88     18.26 o 
 -13   1   4      134.91       92.34     16.65 o 
 -12   1   4     1609.76     1517.52     35.03 o 
 -11   1   4       38.67       10.57     12.73 o 
 -10   1   4        1.74      -10.74     10.74 o 
  -9   1   4     1656.79     1616.88     32.15 o 
  -8   1   4     1269.17     1249.78     26.91 o 
  -7   1   4      256.54      222.06     14.86 o 
  -6   1   4      903.48     1052.86     22.69 o 
  -5   1   4     3838.76     4052.63     53.32 o 
  -4   1   4     2736.52     2933.56     41.88 o 
  -3   1   4      645.53      837.11     23.68 o 
  -2   1   4      274.96      246.01     13.90 o 
  -1   1   4     3240.12     3213.41     36.56 o 
   0   1   4       96.96      148.62     10.01 o 
   1   1   4     3849.46     3789.78     53.81 o 
   2   1   4     2282.39     2156.55     57.59 o 
   3   1   4      148.89      163.01     24.82 o 
   4   1   4     1702.71     1888.27     37.54 o 
   5   1   4     1056.53     1019.77     26.37 o 
   6   1   4     1361.35     1470.75     32.99 o 
   7   1   4      929.92     1027.51     32.60 o 
   8   1   4     2601.04     2540.28     47.31 o 
   9   1   4      303.84      296.94     20.29 o 
  10   1   4      118.29      147.82     18.25 o 
  11   1   4      180.63      182.24     17.59 o 
  12   1   4     2166.15     2096.41     45.33 o 
  13   1   4       45.52       35.69     18.03 o 
  14   1   4      315.37      373.26     25.33 o 
  15   1   4      422.87      430.05     29.85 o 
  16   1   4       36.58       43.44     18.68 o 
  17   1   4       25.52       86.61     24.40 o 
  18   1   4      514.52      504.06     36.01 o 
  19   1   4        6.66       40.84     24.85 o 
  20   1   4        1.91       53.63     26.96 o 
  21   1   4        0.78       28.07     31.01 o 
  22   1   4        0.24       31.24     39.70 o 
 -26   2   4      168.84      112.96     35.37 o 
 -25   2   4        1.69      -12.74     29.06 o 
 -24   2   4     4286.04     4136.45    100.93 o 
 -23   2   4       35.18       33.80     24.21 o 
 -22   2   4      580.06      639.86     51.12 o 
 -21   2   4       19.37      -19.26     19.26 o 
 -20   2   4     1287.45     1234.30     44.06 o 
 -19   2   4       10.89        9.74     21.17 o 
 -18   2   4      126.03      135.59     22.52 o 
 -17   2   4        7.74      -17.94     17.94 o 
 -16   2   4     1077.73      983.13     34.53 o 
 -15   2   4      326.61      315.39     23.16 o 
 -14   2   4     2453.54     2313.33     46.89 o 
 -13   2   4       16.58       33.93     15.26 o 
 -12   2   4     4980.21     4652.99     63.56 o 
 -11   2   4       61.24       74.43     14.35 o 
 -10   2   4    10849.01    10493.02    106.52 o 
  -9   2   4     3511.22     3401.34     52.49 o 
  -8   2   4     6326.36     6320.26     76.25 o 
  -7   2   4      361.22      396.43     16.27 o 
  -6   2   4     3786.57     3651.92     44.77 o 
  -5   2   4     1849.43     1924.23     29.27 o 
  -4   2   4     3206.02     3160.35     38.08 o 
  -3   2   4     2464.58     2565.13     38.93 o 
  -2   2   4    12124.17    11788.12    129.29 o 
  -1   2   4     1164.64     1229.29     22.79 o 
   0   2   4    16407.64    16827.13    189.65 o 
   1   2   4     5615.02     5673.85     62.61 o 
   2   2   4      435.27      420.54     13.81 o 
   3   2   4     1499.78     1565.45     26.17 o 
   4   2   4      830.11      810.18     42.51 o 
   5   2   4     1769.94     1760.45     43.88 o 
   6   2   4     2768.27     2397.44     42.05 o 
   7   2   4      152.42      143.92     13.39 o 
   8   2   4     9605.98     9365.95    121.98 o 
   9   2   4      235.78      214.73     17.22 o 
  10   2   4     5055.41     4768.91     66.15 o 
  11   2   4     1048.60      996.47     31.25 o 
  12   2   4     3632.02     3500.88     63.89 o 
  13   2   4       43.68       31.79     18.04 o 
  14   2   4     1085.77     1005.98     35.33 o 
  15   2   4      497.32      530.19     29.03 o 
  16   2   4      909.53      890.44     40.90 o 
  17   2   4      258.04      239.28     27.93 o 
  18   2   4      634.85      676.49     49.58 o 
  19   2   4      105.05      119.92     28.37 o 
  20   2   4     1335.46     1466.30     75.10 o 
  21   2   4       59.32       51.86     34.14 o 
  22   2   4      592.48      594.02     59.26 o 
 -26   3   4        7.09      -30.61     35.60 o 
 -25   3   4      113.02      100.87     31.06 o 
 -24   3   4       85.63       59.81     28.03 o 
 -23   3   4       60.93       64.53     26.43 o 
 -22   3   4      219.54      208.27     28.57 o 
 -21   3   4        0.20      -20.11     20.11 o 
 -20   3   4      330.91      306.07     28.16 o 
 -19   3   4      238.89      227.12     24.93 o 
 -18   3   4      171.82      164.50     42.37 o 
 -17   3   4      278.05      283.96     25.22 o 
 -16   3   4      144.23      129.79     21.53 o 
 -15   3   4       60.00       65.42     18.68 o 
 -14   3   4      506.22      530.60     25.74 o 
 -13   3   4      612.21      628.60     26.42 o 
 -12   3   4      541.88      543.20     33.15 o 
 -11   3   4     1498.05     1563.00     35.55 o 
 -10   3   4      173.30      291.58     82.40 o 
  -9   3   4     1197.06     1262.20     29.62 o 
  -8   3   4      126.11      106.09     12.93 o 
  -7   3   4       29.39       36.73     10.36 o 
  -6   3   4      339.23      365.77     16.47 o 
  -5   3   4      122.63      108.82     11.87 o 
  -4   3   4     8613.02     8919.91     92.65 o 
  -3   3   4     1182.19     1350.29     27.53 o 
  -2   3   4     6663.85     6528.06    148.70 o 
  -1   3   4     1669.72     1606.78     26.97 o 
   0   3   4      122.30      128.00     11.11 o 
   1   3   4     1070.98     1201.61     30.21 o 
   2   3   4     3113.44     3447.36     48.07 o 
   3   3   4     2865.39     3030.19     38.30 o 
   4   3   4       35.58       26.63      8.93 o 
   5   3   4       89.89       86.97     15.41 o 
   6   3   4       17.69       71.09     27.37 o 
   7   3   4     2408.70     2514.29     40.60 o 
   8   3   4     5576.90     5809.63     70.92 o 
   9   3   4       38.70       44.91     13.23 o 
  10   3   4      996.33     1074.10     31.33 o 
  11   3   4     1328.75     1374.76     36.06 o 
  12   3   4      218.62      302.63     22.39 o 
  13   3   4      125.90      141.84     29.80 o 
  14   3   4     1262.14     1262.58     44.87 o 
  15   3   4     1326.04     1321.40     65.74 o 
  16   3   4      385.63      358.86     31.00 o 
  17   3   4       62.62       27.04     26.10 o 
  18   3   4      293.08      296.39     36.31 o 
  19   3   4       26.67       48.17     28.40 o 
  20   3   4      707.01      724.25     49.03 o 
  21   3   4       23.01       72.69     41.91 o 
  22   3   4        4.20       49.89     32.38 o 
 -26   4   4      895.69      819.25    133.51 o 
 -25   4   4      151.29      111.77     34.38 o 
 -24   4   4     1110.69     1068.64     71.42 o 
 -23   4   4      127.50      193.36     34.59 o 
 -22   4   4      893.40      792.62     43.42 o 
 -21   4   4       18.73       17.65     22.33 o 
 -20   4   4      894.75      863.73     37.92 o 
 -19   4   4      110.85      102.53     22.14 o 
 -18   4   4     2177.25     2054.29     54.97 o 
 -17   4   4        0.08      -13.91     19.16 o 
 -16   4   4     2704.55     2684.94     83.17 o 
 -15   4   4      161.67      214.05     21.76 o 
 -14   4   4     2999.60     2912.81     52.88 o 
 -13   4   4      411.98      419.45     23.14 o 
 -12   4   4     1546.99     1465.96     36.52 o 
 -11   4   4     1314.11     1355.24     33.76 o 
 -10   4   4     1226.55     1039.81     31.15 o 
  -9   4   4      887.76      875.62     26.39 o 
  -8   4   4     1377.10     1220.93     28.93 o 
  -7   4   4      704.11      795.68     23.27 o 
  -6   4   4    12041.39    11758.21    111.61 o 
  -5   4   4        2.70       -5.92      9.04 o 
  -4   4   4     8034.40     8257.80     88.93 o 
  -3   4   4       23.36       21.92      9.57 o 
  -2   4   4    10214.50    10539.23     98.43 o 
  -1   4   4       51.95       75.40      9.02 o 
   0   4   4    13152.38    13422.10    134.83 o 
   1   4   4     3328.12     3561.01     51.34 o 
   2   4   4    38197.40    38166.74    349.21 o 
   3   4   4      281.82      341.63     22.24 o 
   4   4   4    19778.18    19803.58    190.29 o 
   5   4   4      155.63      210.16     21.29 o 
   6   4   4      126.21       46.69     10.19 o 
   7   4   4      601.15      652.97     21.60 o 
   8   4   4      674.43      641.39     22.59 o 
   9   4   4      468.78      510.34     21.91 o 
  10   4   4     2509.59     2221.08     43.19 o 
  11   4   4        4.57      -17.31     19.54 o 
  12   4   4     6173.85     6268.53     95.39 o 
  13   4   4       11.60       14.98     21.63 o 
  14   4   4      963.69      947.24     40.22 o 
  15   4   4       35.17       20.65     26.23 o 
  16   4   4      235.29      286.99     33.01 o 
  17   4   4       95.50      128.43     29.18 o 
  18   4   4      484.25      468.84     41.45 o 
  19   4   4      108.44      100.51     30.77 o 
  20   4   4      715.02      708.23     50.76 o 
  21   4   4       35.47       36.78     30.27 o 
  22   4   4      326.33      354.90     44.55 o 
 -25   5   4        2.00      -17.46     26.45 o 
 -24   5   4       31.19       54.41     27.88 o 
 -23   5   4       29.40       33.37     37.82 o 
 -22   5   4       66.41      157.55     33.54 o 
 -21   5   4      443.14      394.90     34.18 o 
 -20   5   4      768.02      752.30     42.51 o 
 -19   5   4       43.81       65.74     24.29 o 
 -18   5   4     1740.64     1767.50     47.46 o 
 -17   5   4       28.16       18.04     19.50 o 
 -16   5   4       60.23       57.96     20.18 o 
 -15   5   4     1085.62     1105.70     36.69 o 
 -14   5   4        0.78       16.73     17.05 o 
 -13   5   4       60.44       45.52     16.81 o 
 -12   5   4        6.47       13.61     15.84 o 
 -11   5   4       54.12       75.03     16.08 o 
 -10   5   4     1116.58     1216.70     44.76 o 
  -9   5   4      833.73      932.74     27.49 o 
  -8   5   4      289.91      245.44     17.98 o 
  -7   5   4      901.12      953.72     25.95 o 
  -6   5   4      682.42      762.61     22.88 o 
  -5   5   4     2351.25     2639.97     42.30 o 
  -4   5   4     2349.31     2481.48     37.47 o 
  -3   5   4     1180.59     1268.15     26.11 o 
  -2   5   4     1146.44     1285.81     25.77 o 
  -1   5   4     4864.04     5182.11     56.84 o 
   0   5   4      386.47      410.73     13.41 o 
   1   5   4      300.58      295.36     16.47 o 
   2   5   4     1707.25     1956.14     36.84 o 
   3   5   4      646.59      679.78     23.46 o 
   4   5   4      317.04      396.10     19.34 o 
   5   5   4     3537.90     3837.63     57.94 o 
   6   5   4      449.97      545.20     18.16 o 
   7   5   4      382.96      396.12     17.75 o 
   8   5   4      367.08      425.55     24.16 o 
   9   5   4       52.24       36.44     17.06 o 
  10   5   4        5.13      -16.14     23.84 o 
  11   5   4      380.31      385.74     27.26 o 
  12   5   4      414.93      383.60     33.05 o 
  13   5   4       42.77       11.49     25.87 o 
  14   5   4        7.60        2.49     25.98 o 
  15   5   4        6.43       -8.25     23.22 o 
  16   5   4        0.79       -1.67     25.70 o 
  17   5   4      133.01      136.47     31.29 o 
  18   5   4        4.96      -22.65     26.79 o 
  19   5   4      257.34      276.13     38.32 o 
  20   5   4      234.80      219.97     40.11 o 
  21   5   4       75.98       61.14     33.57 o 
 -25   6   4       57.44      105.23     35.88 o 
 -24   6   4      607.50      719.88     45.23 o 
 -23   6   4       22.61       28.60     25.54 o 
 -22   6   4      964.37      932.57     45.96 o 
 -21   6   4       13.91        2.87     22.70 o 
 -20   6   4      512.04      519.97     36.26 o 
 -19   6   4      101.06       98.71     24.72 o 
 -18   6   4     1562.92     1540.86     78.46 o 
 -17   6   4      201.70      207.57     26.34 o 
 -16   6   4     1428.21     1456.13     44.04 o 
 -15   6   4      755.15      817.48     42.05 o 
 -14   6   4     2711.22     2791.20     54.20 o 
 -13   6   4       18.40       19.01     16.93 o 
 -12   6   4     3758.45     3702.42     58.56 o 
 -11   6   4      850.43      949.82     30.58 o 
 -10   6   4     2431.25     2315.43     42.97 o 
  -9   6   4     3016.17     3108.14     49.24 o 
  -8   6   4     5330.97     4942.43     63.40 o 
  -7   6   4        0.64       -4.76     11.65 o 
  -6   6   4     4549.82     4417.86     61.79 o 
  -5   6   4     1674.89     1862.33     34.21 o 
  -4   6   4     6002.69     5456.22     63.39 o 
  -3   6   4      884.95      851.02     23.99 o 
  -2   6   4      822.49     1167.42     26.31 o 
  -1   6   4     3103.64     3443.54     44.76 o 
   0   6   4     6177.25     6001.49     64.52 o 
   1   6   4     8212.48     8613.36     98.24 o 
   2   6   4    17120.38    17771.64    178.19 o 
   3   6   4       23.07       15.83     12.09 o 
   4   6   4    14289.33    14152.69    149.60 o 
   5   6   4      168.72      188.25     16.61 o 
   6   6   4     1213.05     1122.48     44.70 o 
   7   6   4      196.70      236.44     19.36 o 
   8   6   4      652.96      483.00     31.74 o 
   9   6   4     2999.53     3141.46     80.84 o 
  10   6   4     2434.13     2354.31     63.67 o 
  11   6   4        8.78       -3.10     21.11 o 
  12   6   4      724.70      831.48     49.11 o 
  13   6   4       12.24       22.04     23.80 o 
  14   6   4      350.94      359.65     35.41 o 
  15   6   4       65.93       16.21     25.81 o 
  16   6   4      612.47      646.80     45.50 o 
  17   6   4       61.66       87.26     31.18 o 
  18   6   4      766.27      879.49     52.46 o 
  19   6   4       79.56       97.74     33.74 o 
  20   6   4      350.29      396.29     44.20 o 
  21   6   4       81.74       73.63     36.44 o 
 -24   7   4        6.01       24.17     30.94 o 
 -23   7   4       55.23       38.20     27.76 o 
 -22   7   4        0.39       76.47     28.46 o 
 -21   7   4        0.05       21.42     25.32 o 
 -20   7   4        1.75       16.32     24.00 o 
 -19   7   4       23.27       18.04     23.43 o 
 -18   7   4      732.60      775.78     39.61 o 
 -17   7   4      953.24      933.03     40.90 o 
 -16   7   4       75.20       67.41     22.91 o 
 -15   7   4      683.16      753.37     35.80 o 
 -14   7   4       14.55      -17.99     17.99 o 
 -13   7   4     2415.58     2280.98     48.54 o 
 -12   7   4     5484.71     5836.81     86.46 o 
 -11   7   4     1040.37     1084.86     33.34 o 
 -10   7   4        1.04       17.36     15.89 o 
  -9   7   4     1652.16     1886.58     39.47 o 
  -8   7   4     1727.78     1770.76     37.35 o 
  -7   7   4     3333.36     3302.54     65.22 o 
  -6   7   4     1471.37     1668.17     34.97 o 
  -5   7   4     3442.76     3665.82     51.12 o 
  -4   7   4     3020.49     3370.07     51.64 o 
  -3   7   4      543.18      766.83     22.96 o 
  -2   7   4     8003.97     8486.07     88.24 o 
  -1   7   4     2739.67     2804.49     40.92 o 
   0   7   4      394.47      372.70     15.98 o 
   1   7   4     1711.62     1764.11     37.02 o 
   2   7   4       65.89       69.34     18.58 o 
   3   7   4        0.86       -6.78     11.29 o 
   4   7   4        0.14      -11.34     11.34 o 
   5   7   4      456.75      393.58     28.19 o 
   6   7   4       52.16       57.69     21.40 o 
   7   7   4      814.09      723.09     35.32 o 
   8   7   4      670.98      715.26     37.74 o 
   9   7   4       53.85       18.43     21.95 o 
  10   7   4        0.06        5.24     22.39 o 
  11   7   4      455.07      445.27     35.27 o 
  12   7   4      263.89      274.16     35.34 o 
  13   7   4        5.71      -10.98     23.21 o 
  14   7   4       36.86       37.86     28.88 o 
  15   7   4      956.83      949.58     65.27 o 
  16   7   4      117.15      149.39     37.21 o 
  17   7   4      103.87      111.37     34.99 o 
  18   7   4       93.94      127.99     37.18 o 
  19   7   4       28.90       52.70     34.46 o 
  20   7   4        8.17       28.15     34.85 o 
  21   7   4      174.64      151.98     64.57 o 
 -24   8   4       56.04       38.26     33.67 o 
 -23   8   4        5.34      -13.32     31.80 o 
 -22   8   4     1681.41     1768.61     70.38 o 
 -21   8   4        1.46      -21.19     24.54 o 
 -20   8   4      399.87      337.31     33.53 o 
 -19   8   4        0.88      -21.22     24.01 o 
 -18   8   4     2803.71     3034.25     71.24 o 
 -17   8   4      424.17      448.98     32.98 o 
 -16   8   4       18.90       34.34     22.07 o 
 -15   8   4      447.08      444.27     31.58 o 
 -14   8   4     1967.52     1989.15     53.53 o 
 -13   8   4      638.99      700.37     34.37 o 
 -12   8   4     2120.89     1976.61     51.29 o 
 -11   8   4      788.78      920.36     36.95 o 
 -10   8   4     6869.43     6719.12     94.26 o 
  -9   8   4        1.54       16.28     14.95 o 
  -8   8   4     2286.41     2119.30     45.05 o 
  -7   8   4      654.18      621.80     24.49 o 
  -6   8   4     4258.82     3987.29     56.40 o 
  -5   8   4      476.80      453.73     20.86 o 
  -4   8   4     8265.96     7941.20     92.69 o 
  -3   8   4      100.12      158.32     15.59 o 
  -2   8   4     4346.47     4126.29     64.83 o 
  -1   8   4     2338.16     2378.28     42.76 o 
   0   8   4     1870.26     1797.29     32.48 o 
   1   8   4       46.91       17.09     13.65 o 
   2   8   4     2219.64     2058.83     53.06 o 
   3   8   4      235.15      238.67     24.25 o 
   4   8   4     7264.99     6994.93    107.52 o 
   5   8   4      304.90      303.03     28.03 o 
   6   8   4     4427.46     4492.55     84.57 o 
   7   8   4       77.55       69.95     22.44 o 
   8   8   4     1843.98     1862.76     56.77 o 
   9   8   4        9.67       19.15     22.68 o 
  10   8   4      708.63      786.97     43.14 o 
  11   8   4       20.20       -7.23     27.79 o 
  12   8   4      183.78      160.31     29.64 o 
  13   8   4       37.81       34.23     25.71 o 
  14   8   4      277.13      272.36     34.01 o 
  15   8   4       94.45       81.23     29.29 o 
  16   8   4      706.71      629.07     46.10 o 
  17   8   4      886.63      867.56     52.14 o 
  18   8   4     1846.97     1991.23     74.80 o 
  19   8   4      196.21      236.73     48.77 o 
  20   8   4     1065.89      967.26     58.37 o 
 -23   9   4        5.03       31.62     33.21 o 
 -22   9   4       20.83        2.67     30.39 o 
 -21   9   4       15.65       32.68     31.64 o 
 -20   9   4       24.52       58.75     31.01 o 
 -19   9   4      131.75       53.85     41.36 o 
 -18   9   4       17.70       -2.14     18.58 o 
 -17   9   4       39.30       25.05     21.25 o 
 -16   9   4      101.54       71.96     23.74 o 
 -15   9   4       27.99       32.44     22.32 o 
 -14   9   4        3.32      -20.08     20.08 o 
 -13   9   4       75.53       84.62     22.78 o 
 -12   9   4      463.52      496.31     31.16 o 
 -11   9   4        0.98       11.19     20.13 o 
 -10   9   4      148.51      167.27     23.22 o 
  -9   9   4      100.91       87.14     21.10 o 
  -8   9   4      273.04      316.02     25.30 o 
  -7   9   4     1140.20     1135.63     32.50 o 
  -6   9   4       25.07       35.98     14.67 o 
  -5   9   4      158.86      119.51     17.79 o 
  -4   9   4       31.67       31.54     14.06 o 
  -3   9   4       58.40       50.88     15.02 o 
  -2   9   4       11.33        5.23     15.27 o 
  -1   9   4      244.21      274.85     17.94 o 
   0   9   4       68.92       37.29     31.79 o 
   1   9   4     3333.02     3345.53     69.64 o 
   2   9   4      172.55      165.49     26.53 o 
   3   9   4      509.90      440.13     30.32 o 
   4   9   4      392.15      447.60     48.76 o 
   5   9   4        5.88        5.69     19.72 o 
   6   9   4      507.75      476.12     41.51 o 
   7   9   4       14.68        9.30     21.84 o 
   8   9   4       70.89       77.33     25.73 o 
   9   9   4      522.84      450.16     56.92 o 
  10   9   4        2.14        4.12     23.25 o 
  11   9   4      101.36      100.65     30.89 o 
  12   9   4      527.96      579.56     40.69 o 
  13   9   4       26.82       -9.97     27.85 o 
  14   9   4      344.98      354.19     38.51 o 
  15   9   4      677.86      641.65     46.57 o 
  16   9   4      119.21      152.06     34.25 o 
  17   9   4       27.09       24.39     29.26 o 
  18   9   4      264.28      279.53     40.83 o 
  19   9   4       12.77       38.67     33.83 o 
 -22  10   4       99.21      160.27     38.21 o 
 -21  10   4        6.50       28.95     40.14 o 
 -20  10   4      206.15      215.32     38.65 o 
 -19  10   4       41.58       25.29     28.78 o 
 -18  10   4     1592.13     1613.44     64.33 o 
 -17  10   4       35.37        3.57     24.29 o 
 -16  10   4     1825.70     1853.38     64.60 o 
 -15  10   4      260.12      267.10     33.73 o 
 -14  10   4     1210.39     1263.15     53.83 o 
 -13  10   4        6.82      -14.73     14.73 o 
 -12  10   4      261.93      234.47     25.69 o 
 -11  10   4       22.70        9.53     20.98 o 
 -10  10   4     2450.26     2461.37     57.04 o 
  -9  10   4      655.36      742.18     35.20 o 
  -8  10   4     2673.45     2630.75     67.50 o 
  -7  10   4      204.21      227.53     24.33 o 
  -6  10   4     3616.63     3654.65     67.89 o 
  -5  10   4       65.69       75.81     22.56 o 
  -4  10   4      312.92      314.97     21.17 o 
  -3  10   4      345.06      315.64     20.02 o 
  -2  10   4     5079.26     5128.83     89.80 o 
  -1  10   4     2674.59     2579.03     72.87 o 
   0  10   4     2669.81     2490.42     61.75 o 
   1  10   4       82.39       66.22     32.54 o 
   2  10   4     5771.37     5612.48     97.96 o 
   3  10   4      588.28      667.73     45.63 o 
   4  10   4     2186.10     2077.70     59.77 o 
   5  10   4     2669.03     2707.96     67.66 o 
   6  10   4     2293.39     2233.68     64.18 o 
   7  10   4        0.10      -10.14     22.48 o 
   8  10   4      448.32      401.53     34.80 o 
   9  10   4       30.11       51.94     25.90 o 
  10  10   4      714.81      770.99     50.74 o 
  11  10   4      956.67      885.48     47.51 o 
  12  10   4      417.10      465.51     40.04 o 
  13  10   4       78.20      109.86     43.11 o 
  14  10   4     1583.09     1611.95     64.51 o 
  15  10   4       86.28      150.27     33.47 o 
  16  10   4      478.26      511.85     47.69 o 
  17  10   4      437.82      490.73     47.13 o 
  18  10   4     1911.94     2223.91    113.67 o 
  19  10   4      165.58      242.60     58.25 o 
 -21  11   4       16.55       23.90     40.77 o 
 -20  11   4      151.12      204.66     38.94 o 
 -19  11   4        6.55      -21.98     30.14 o 
 -18  11   4      141.24      147.36     35.91 o 
 -17  11   4       74.63       70.06     30.19 o 
 -16  11   4       45.33       44.51     29.22 o 
 -15  11   4      340.64      398.14     33.77 o 
 -14  11   4       63.41       85.32     25.49 o 
 -13  11   4        1.76        6.19     22.73 o 
 -12  11   4      380.61      413.56     35.17 o 
 -11  11   4      121.29       36.37     30.58 o 
 -10  11   4      777.66      733.74     39.53 o 
  -9  11   4       41.74       42.20     21.85 o 
  -8  11   4       85.17       96.78     23.91 o 
  -7  11   4      275.89      318.83     36.00 o 
  -6  11   4      634.94      599.64     34.21 o 
  -5  11   4     3090.60     3262.65     71.23 o 
  -4  11   4      273.10      277.01     31.45 o 
  -3  11   4      827.69      886.16     51.55 o 
  -2  11   4      201.32      219.05     28.09 o 
  -1  11   4       71.38       42.56     37.12 o 
   0  11   4     4103.37     3817.65     91.49 o 
   1  11   4     4166.10     4047.38     82.76 o 
   2  11   4      599.09      615.25     38.39 o 
   3  11   4      667.63      683.05     40.44 o 
   4  11   4       60.58       35.60     31.22 o 
   5  11   4       93.45      105.22     27.21 o 
   6  11   4      387.50      364.84     36.77 o 
   7  11   4       33.29       -8.62     23.77 o 
   8  11   4      184.81      214.57     31.19 o 
   9  11   4       35.62       51.99     31.01 o 
  10  11   4       84.26      153.18     31.47 o 
  11  11   4       73.53       48.75     27.34 o 
  12  11   4      112.37      131.13     32.44 o 
  13  11   4      259.92      232.78     36.36 o 
  14  11   4       77.28       49.14     30.68 o 
  15  11   4       51.40       96.74     33.59 o 
  16  11   4       91.31      146.95     36.73 o 
  17  11   4        0.01       27.96     35.34 o 
  18  11   4      168.26      114.25     38.44 o 
 -20  12   4      437.36      448.10     57.55 o 
 -19  12   4       91.53      101.31     44.65 o 
 -18  12   4      174.05      168.37     46.43 o 
 -17  12   4        0.07       -5.53     28.19 o 
 -16  12   4     1160.51     1202.97     67.13 o 
 -15  12   4       43.09       47.33     29.02 o 
 -14  12   4      319.46      343.96     37.79 o 
 -13  12   4      526.56      564.06     36.57 o 
 -12  12   4      504.67      568.64     38.32 o 
 -11  12   4       88.17      122.56     24.53 o 
 -10  12   4     1646.97     1592.69     57.79 o 
  -9  12   4      102.93       44.20     20.93 o 
  -8  12   4     4372.48     4174.21     77.07 o 
  -7  12   4     4916.99     4809.17     92.73 o 
  -6  12   4      400.55      372.44     40.77 o 
  -5  12   4       86.89      124.23     40.02 o 
  -4  12   4       25.67       22.88     32.38 o 
  -3  12   4      129.89      125.98     36.64 o 
  -2  12   4      410.76      432.17     46.32 o 
  -1  12   4     7588.01     7411.47    146.34 o 
   0  12   4     3860.41     3946.44    101.39 o 
   1  12   4      134.71      111.05     55.61 o 
   2  12   4      882.87      802.45     43.21 o 
   3  12   4      296.45      312.04     32.33 o 
   4  12   4      345.58      324.05     33.88 o 
   5  12   4      615.47      545.35     39.92 o 
   6  12   4     1417.50     1388.91     56.06 o 
   7  12   4      124.34      168.01     40.14 o 
   8  12   4     1872.74     1957.88     77.79 o 
   9  12   4       54.80       55.35     30.05 o 
  10  12   4     1485.66     1509.59     62.12 o 
  11  12   4        0.66       42.21     30.31 o 
  12  12   4      564.85      607.12     46.76 o 
  13  12   4       70.45       92.97     36.65 o 
  14  12   4     1060.60     1060.37     58.59 o 
  15  12   4        5.98        2.77     36.02 o 
  16  12   4      674.54      812.80     64.75 o 
  17  12   4      134.21      196.48     41.08 o 
 -19  13   4      119.58      101.43     56.68 o 
 -18  13   4       59.86      123.98     43.28 o 
 -17  13   4      181.84      193.16     44.62 o 
 -16  13   4      241.95      335.51     41.36 o 
 -15  13   4       47.70       63.08     30.63 o 
 -14  13   4      169.71      160.72     34.91 o 
 -13  13   4      895.52      898.10     50.10 o 
 -12  13   4        2.89        6.20     25.21 o 
 -11  13   4     1027.92     1086.36     45.94 o 
 -10  13   4      486.41      478.36     38.71 o 
  -9  13   4        0.02      -21.50     21.50 o 
  -8  13   4        0.48       37.59     16.75 o 
  -7  13   4     1541.83     1387.31     98.97 o 
  -6  13   4      197.24      122.15     38.28 o 
  -5  13   4     1072.02      995.26     58.16 o 
  -4  13   4        1.45       37.18     40.14 o 
  -3  13   4       25.48      -23.17     33.91 o 
  -2  13   4     1016.03     1049.96     64.46 o 
  -1  13   4       34.60      -19.68     33.18 o 
   0  13   4      285.78      199.83     52.36 o 
   1  13   4      451.78      371.45     47.84 o 
   2  13   4        0.50      -19.68     39.28 o 
   3  13   4        2.00       -3.61     32.17 o 
   4  13   4        2.06       -6.02     24.25 o 
   5  13   4      304.07      226.82     34.73 o 
   6  13   4      113.44       99.80     36.03 o 
   7  13   4      470.80      416.22     39.08 o 
   8  13   4       14.89      -25.38     26.61 o 
   9  13   4       79.11      112.49     31.52 o 
  10  13   4       23.29       21.24     29.47 o 
  11  13   4       79.44       71.89     31.31 o 
  12  13   4      524.83      568.47     47.03 o 
  13  13   4       19.56      -11.14     34.25 o 
  14  13   4       26.12       32.21     32.96 o 
  15  13   4       24.26       25.18     41.17 o 
  16  13   4       63.83      179.86     84.78 o 
 -18  14   4     1063.72     1089.70     87.28 o 
 -17  14   4      464.50      470.03     54.72 o 
 -16  14   4      388.25      474.48     67.63 o 
 -15  14   4       43.09       61.53     40.22 o 
 -14  14   4     1337.90     1412.38     89.85 o 
 -13  14   4      469.68      512.57     49.13 o 
 -12  14   4       28.56       45.42     47.93 o 
 -11  14   4        2.01      -14.63     28.59 o 
 -10  14   4     1529.04     1610.68     84.06 o 
  -9  14   4     2038.11     1932.47     79.59 o 
  -8  14   4      263.98      284.08     42.26 o 
  -7  14   4     1563.39     1743.83     96.14 o 
  -6  14   4     3863.08     3836.10    106.92 o 
  -5  14   4       64.86       55.03     56.86 o 
  -4  14   4     1056.86     1169.87     73.58 o 
  -3  14   4      334.45      279.55     44.11 o 
  -2  14   4     1730.21     1762.04     78.08 o 
  -1  14   4       57.89       87.14     39.33 o 
   0  14   4      423.64      453.92     65.65 o 
   1  14   4     1014.02      935.75     93.75 o 
   2  14   4      615.76      565.49     64.75 o 
   3  14   4      134.20      192.81     49.46 o 
   4  14   4     1774.59     1831.68     77.25 o 
   5  14   4      223.77      245.77     42.85 o 
   6  14   4     1643.39     1555.92     73.89 o 
   7  14   4      183.25      180.19     39.50 o 
   8  14   4     1431.69     1402.55     76.68 o 
   9  14   4      185.37      188.97     34.70 o 
  10  14   4      568.88      731.89     50.93 o 
  11  14   4       17.67       32.43     34.14 o 
  12  14   4      898.88      911.18     97.61 o 
  13  14   4        2.35       42.18     36.02 o 
  14  14   4      537.35      560.37     53.18 o 
 -16  15   4       80.89       98.86     52.01 o 
 -15  15   4        4.75       43.35     47.96 o 
 -14  15   4      205.57      187.62    164.21 o 
 -13  15   4       14.16      -20.75    107.75 o 
 -12  15   4      320.86      454.39    112.11 o 
 -11  15   4      611.83      602.09     68.86 o 
 -10  15   4      414.77      389.62     96.27 o 
  -9  15   4      367.65      444.00     64.30 o 
  -8  15   4        1.43      -19.71     46.18 o 
  -7  15   4       97.52       45.10     34.59 o 
  -6  15   4        1.07      -19.19     44.49 o 
  -5  15   4      635.83      619.04     54.43 o 
  -4  15   4        3.73      -29.14     36.47 o 
  -3  15   4      603.55      552.85     71.29 o 
  -2  15   4       47.18       -4.48     36.33 o 
  -1  15   4       43.06       17.86     70.97 o 
   0  15   4      104.71       93.63     41.21 o 
   1  15   4      195.72      119.11     50.56 o 
   2  15   4      344.11      388.40     46.51 o 
   3  15   4      337.13      278.98     43.64 o 
   4  15   4      136.51      130.00     42.03 o 
   5  15   4       56.21       52.65     38.66 o 
   6  15   4        8.88       -7.40     41.43 o 
   7  15   4      305.03      199.10     43.15 o 
   8  15   4      163.74      189.85     43.98 o 
   9  15   4      179.13      199.45     43.06 o 
  10  15   4       42.29       64.32     62.44 o 
  11  15   4       58.94       31.15     42.62 o 
  12  15   4       44.15       80.28     40.54 o 
  13  15   4       95.08      154.36     68.60 o 
 -14  16   4      698.37      532.83    128.36 o 
 -13  16   4      162.80      225.41    110.92 o 
 -12  16   4      606.92      701.20    130.73 o 
 -11  16   4       36.29      -16.64     82.80 o 
 -10  16   4      835.96      925.42    133.11 o 
  -9  16   4        6.73       13.07     83.19 o 
  -8  16   4      330.14      326.83    101.42 o 
  -7  16   4       12.31      -46.14     46.14 o 
  -6  16   4     1217.55     1258.61     90.64 o 
  -5  16   4      174.55       72.88     51.08 o 
  -4  16   4     1204.32     1330.53     73.28 o 
  -3  16   4        8.72      -26.84     38.26 o 
  -2  16   4     1231.72     1279.35     71.98 o 
  -1  16   4       17.71       39.46     39.82 o 
   0  16   4      843.72      977.08     74.18 o 
   1  16   4       26.06       40.77     55.64 o 
   2  16   4     1256.92     1228.03     83.18 o 
   3  16   4      106.50       79.04     40.29 o 
   4  16   4      630.92      782.24     61.80 o 
   5  16   4      110.29       49.93     40.94 o 
   6  16   4      516.76      562.66     57.73 o 
   7  16   4        0.57       -5.20     45.74 o 
   8  16   4      564.36      429.94     55.33 o 
   9  16   4      108.83       43.47     42.30 o 
  10  16   4      935.58     1108.18     73.49 o 
  11  16   4       46.29       54.01     41.85 o 
 -12  17   4       31.28       45.16    101.02 o 
 -11  17   4        2.87      -62.99     86.76 o 
 -10  17   4        0.09      -43.58     96.27 o 
  -9  17   4       45.87       11.88     85.97 o 
  -8  17   4       68.23        7.53     88.74 o 
  -7  17   4      197.77      170.35     93.10 o 
  -6  17   4        2.33      -67.74     86.36 o 
  -5  17   4        6.90        9.90     85.57 o 
  -4  17   4       54.93      -52.58     52.58 o 
  -3  17   4        7.21       20.90    150.74 o 
  -2  17   4      109.16       76.74     43.62 o 
  -1  17   4      269.11      202.54     49.35 o 
   0  17   4       86.83       43.40     42.54 o 
   1  17   4       23.74      -11.51     63.02 o 
   2  17   4        0.18      -49.49     49.49 o 
   3  17   4        0.17      -34.05     37.88 o 
   4  17   4       67.68        2.53     41.42 o 
   5  17   4        0.08      -37.25     37.25 o 
   6  17   4       22.51      -24.54     57.06 o 
   7  17   4       10.25       -7.08     40.94 o 
   8  17   4        7.76      -48.58     65.70 o 
  -9  18   4      103.91      -42.79     96.27 o 
  -8  18   4      293.09      151.73    111.32 o 
  -7  18   4       22.03      -76.85     76.85 o 
  -6  18   4       82.71      -60.22     93.10 o 
  -5  18   4       84.81      -46.35     91.51 o 
  -4  18   4      863.32      889.77    134.30 o 
  -3  18   4      452.81      489.25    120.83 o 
  -2  18   4      436.09      251.16    105.38 o 
  -1  18   4       20.51      124.39     88.34 o 
   0  18   4      758.27      769.82     79.53 o 
   1  18   4       66.49       32.50     43.63 o 
   2  18   4      271.78      259.32     52.09 o 
   3  18   4       11.23      -48.74     48.74 o 
   4  18   4      260.28      227.10     51.44 o 
   5  18   4      158.88      110.58     47.59 o 
 -26   1   5      608.05      627.99     42.12 o 
 -25   1   5       66.40       42.52     26.11 o 
 -24   1   5      624.60      484.77     36.00 o 
 -23   1   5       11.43        0.94     23.37 o 
 -22   1   5     1706.97     1617.85     51.98 o 
 -21   1   5        3.95      -17.73     20.53 o 
 -20   1   5       55.61       37.86     21.71 o 
 -19   1   5        0.31      -18.95     18.95 o 
 -18   1   5     1272.73     1259.08     41.67 o 
 -17   1   5       68.10       65.24     20.82 o 
 -16   1   5     6390.36     6124.58     84.23 o 
 -15   1   5       67.24       62.97     18.51 o 
 -14   1   5     7502.70     7154.45     88.43 o 
 -13   1   5       32.28       39.82     15.71 o 
 -12   1   5     7326.18     7164.54     84.25 o 
 -11   1   5      108.72      108.72     14.81 o 
 -10   1   5     1966.26     1558.45     32.90 o 
  -9   1   5      465.29      500.73     23.02 o 
  -8   1   5     6923.07     6551.36     71.81 o 
  -7   1   5       49.42       64.91     10.97 o 
  -6   1   5     1576.20     1334.74     25.16 o 
  -5   1   5      154.87      177.47     11.17 o 
  -4   1   5     2353.39     2415.21     48.20 o 
  -3   1   5     2809.31     3052.01     51.46 o 
  -2   1   5       19.84       13.96     10.48 o 
  -1   1   5       13.93       13.63     10.58 o 
   0   1   5    16058.66    16725.32    145.78 o 
   1   1   5     1905.19     2143.96     34.18 o 
   2   1   5    10912.01    10699.92    100.62 o 
   3   1   5       26.83       33.44      9.31 o 
   4   1   5     5634.15     5382.14     67.21 o 
   5   1   5       39.54        3.15      6.50 o 
   6   1   5       45.18      106.00     13.55 o 
   7   1   5      116.13      157.85     14.64 o 
   8   1   5      606.61      554.54     22.43 o 
   9   1   5     1057.13     1170.03     32.25 o 
  10   1   5     1317.73     1227.31     34.41 o 
  11   1   5       62.26       89.21     16.59 o 
  12   1   5     3036.68     2704.05     95.59 o 
  13   1   5        0.99       -4.99     15.05 o 
  14   1   5     1618.92     1675.89     54.15 o 
  15   1   5       23.53       58.20     18.23 o 
  16   1   5      408.33      341.88     36.20 o 
  17   1   5       82.74       66.91     33.64 o 
  18   1   5      481.60      467.89     41.98 o 
  19   1   5       74.79       66.13     31.69 o 
  20   1   5      803.10      874.50     54.09 o 
  21   1   5       68.24       71.17     40.88 o 
 -26   2   5       96.14       98.06     29.90 o 
 -25   2   5       59.38       33.38     27.77 o 
 -24   2   5       26.43      -14.74     32.13 o 
 -23   2   5       29.89        7.48     23.55 o 
 -22   2   5        0.81      -20.47     20.47 o 
 -21   2   5      106.25       78.48     23.95 o 
 -20   2   5       44.67        1.65     20.80 o 
 -19   2   5      578.95      566.23     31.26 o 
 -18   2   5       48.93       19.39     19.45 o 
 -17   2   5      670.75      669.56     31.04 o 
 -16   2   5       65.02       43.76     19.11 o 
 -15   2   5      333.34      325.07     23.48 o 
 -14   2   5      497.37      498.11     25.50 o 
 -13   2   5      158.34      146.03     17.75 o 
 -12   2   5        0.08      -12.73     12.99 o 
 -11   2   5      383.69      370.88     28.06 o 
 -10   2   5       91.53       86.11     13.71 o 
  -9   2   5     3411.91     3415.97     47.95 o 
  -8   2   5       18.88       -2.18     11.57 o 
  -7   2   5     1233.73     1267.27     26.26 o 
  -6   2   5      355.99      329.07     14.27 o 
  -5   2   5     7693.92     7623.66     75.88 o 
  -4   2   5    11667.13    12347.17    125.85 o 
  -3   2   5     1840.51     2056.39     35.50 o 
  -2   2   5      307.59      428.04     33.34 o 
  -1   2   5        2.28       -9.95      9.95 o 
   0   2   5       45.26       40.48      8.60 o 
   1   2   5    11235.33    11455.49    115.25 o 
   2   2   5     9636.30    10176.85    139.88 o 
   3   2   5     2688.57     2454.38     63.29 o 
   4   2   5      743.47      812.71     32.24 o 
   5   2   5       12.13        8.09      9.23 o 
   6   2   5     3186.48     3389.27     48.22 o 
   7   2   5     1241.33     1255.34     30.17 o 
   8   2   5     4806.11     5150.21     67.12 o 
   9   2   5     3209.07     3074.36     50.49 o 
  10   2   5      572.12      588.30     24.66 o 
  11   2   5        2.42        8.27     13.77 o 
  12   2   5     1692.76     1785.12     46.78 o 
  13   2   5      632.64      595.94     36.79 o 
  14   2   5      810.90      821.25     55.47 o 
  15   2   5       18.18       21.18     21.85 o 
  16   2   5       27.37       35.58     22.88 o 
  17   2   5      177.46      144.53     26.79 o 
  18   2   5        2.13       68.21     34.12 o 
  19   2   5        0.18       35.90     28.26 o 
  20   2   5       14.20       64.05     53.47 o 
  21   2   5       77.50       78.18     51.30 o 
 -26   3   5      340.77      360.07     43.18 o 
 -25   3   5      106.54       45.97     30.61 o 
 -24   3   5      311.75      392.36     35.12 o 
 -23   3   5       15.82        5.92     22.70 o 
 -22   3   5     1339.67     1292.78     47.33 o 
 -21   3   5       15.91      -22.59     22.59 o 
 -20   3   5     1144.99     1174.67     43.69 o 
 -19   3   5      112.39      109.74     22.77 o 
 -18   3   5      501.97      466.01     28.78 o 
 -17   3   5       23.57       44.17     19.80 o 
 -16   3   5     1083.26     1164.44     37.37 o 
 -15   3   5      587.38      585.26     30.87 o 
 -14   3   5     2815.08     2760.23     50.92 o 
 -13   3   5      377.36      380.45     24.73 o 
 -12   3   5     5470.58     5093.13     67.60 o 
 -11   3   5      163.34      157.48     16.15 o 
 -10   3   5     3610.31     3426.03     59.51 o 
  -9   3   5        2.49       -0.84      7.69 o 
  -8   3   5      910.98      761.69     23.07 o 
  -7   3   5     1674.33     1858.40     32.28 o 
  -6   3   5     5685.23     5649.40     62.54 o 
  -5   3   5      172.53      181.29     11.24 o 
  -4   3   5     6842.41     6631.56     68.13 o 
  -3   3   5     1366.23     1434.77     26.22 o 
  -2   3   5    29430.99    30253.20    276.19 o 
  -1   3   5     3588.09     3740.08     43.86 o 
   0   3   5      522.50      397.58     15.19 o 
   1   3   5     3096.89     3215.40     43.16 o 
   2   3   5     7976.76     8066.91     80.49 o 
   3   3   5      578.48      614.41     23.16 o 
   4   3   5      974.06      932.60     24.08 o 
   5   3   5     3880.96     3933.05     51.00 o 
   6   3   5    13636.61    13250.02    140.48 o 
   7   3   5      252.63      298.13     17.16 o 
   8   3   5     2029.45     1758.15     36.72 o 
   9   3   5      341.61      324.57     20.00 o 
  10   3   5     3487.30     3081.09     67.45 o 
  11   3   5       49.53       62.52     19.62 o 
  12   3   5     3195.44     3341.11     67.49 o 
  13   3   5      178.96      125.05     26.34 o 
  14   3   5     4917.12     4774.37     94.93 o 
  15   3   5        7.43       10.38     21.21 o 
  16   3   5     1235.09     1156.96     46.87 o 
  17   3   5        9.57       31.59     28.33 o 
  18   3   5      166.77      186.16     50.95 o 
  19   3   5       14.20       44.51     29.58 o 
  20   3   5       56.49      113.06     36.25 o 
  21   3   5       24.71       41.50     39.91 o 
 -26   4   5      296.71      271.30     74.87 o 
 -25   4   5        0.07        7.87     30.42 o 
 -24   4   5       53.73       18.24     26.30 o 
 -23   4   5       18.80       17.70     24.01 o 
 -22   4   5       95.19       75.36     24.73 o 
 -21   4   5       40.13       54.46     22.42 o 
 -20   4   5      245.76      260.16     31.61 o 
 -19   4   5        1.95       -4.12     18.77 o 
 -18   4   5      788.52      805.99     34.43 o 
 -17   4   5       27.15       31.68     19.83 o 
 -16   4   5      369.30      334.63     24.95 o 
 -15   4   5      238.19      267.61     27.14 o 
 -14   4   5        6.97       -4.55     15.92 o 
 -13   4   5      366.47      362.62     22.56 o 
 -12   4   5     1418.84     1508.91     48.54 o 
 -11   4   5      426.40      433.99     21.66 o 
 -10   4   5      252.01      213.44     16.91 o 
  -9   4   5      996.82     1078.67     28.61 o 
  -8   4   5      472.02      535.08     29.89 o 
  -7   4   5      777.56      841.75     28.81 o 
  -6   4   5     7467.76     7503.18     85.56 o 
  -5   4   5     1756.00     1830.78     33.14 o 
  -4   4   5      841.90     1099.38     27.55 o 
  -3   4   5     5304.10     5695.76     81.59 o 
  -2   4   5      196.47      211.34     13.41 o 
  -1   4   5      970.34     1044.33     21.85 o 
   0   4   5     1690.31     1824.93     29.79 o 
   1   4   5        1.38      -11.71     11.71 o 
   2   4   5     1539.85     1457.50     42.39 o 
   3   4   5     2999.33     3103.99     49.68 o 
   4   4   5        2.56      -11.55     11.55 o 
   5   4   5      244.17      226.65     13.21 o 
   6   4   5      803.91      898.58     25.77 o 
   7   4   5      637.60      682.32     22.89 o 
   8   4   5       28.71       -3.51     15.59 o 
   9   4   5       23.01       31.86     15.99 o 
  10   4   5      430.52      461.74     35.00 o 
  11   4   5       49.53       50.51     22.60 o 
  12   4   5     1678.99     1751.12     57.81 o 
  13   4   5       75.34       88.95     22.73 o 
  14   4   5      435.08      476.65     41.98 o 
  15   4   5      167.16      214.45     34.90 o 
  16   4   5       23.80       41.48     27.52 o 
  17   4   5       11.39      -13.10     33.51 o 
  18   4   5      184.08      193.75     34.74 o 
  19   4   5      103.92      118.25     32.49 o 
  20   4   5        7.78       14.80     30.24 o 
  21   4   5        2.07       -4.11     41.00 o 
 -25   5   5        0.73      -10.43     26.39 o 
 -24   5   5      848.15      981.22     49.45 o 
 -23   5   5       60.72       46.13     26.17 o 
 -22   5   5     1056.22     1074.23     47.32 o 
 -21   5   5      209.09      188.18     28.60 o 
 -20   5   5     3439.71     3345.75     74.16 o 
 -19   5   5      237.59      227.49     26.14 o 
 -18   5   5     1935.67     1964.38     63.99 o 
 -17   5   5       81.37       95.88     21.48 o 
 -16   5   5     1079.11     1095.42     38.16 o 
 -15   5   5      976.21     1004.79     35.18 o 
 -14   5   5      545.09      477.70     25.50 o 
 -13   5   5       13.13       -0.73     15.92 o 
 -12   5   5     3545.65     3377.43     75.00 o 
 -11   5   5     2329.19     2419.65     45.37 o 
 -10   5   5     1025.53      837.20     30.34 o 
  -9   5   5     3230.21     3414.57     50.83 o 
  -8   5   5      824.41      775.51     24.72 o 
  -7   5   5       88.70       80.01     13.12 o 
  -6   5   5    11981.11    12006.47    116.52 o 
  -5   5   5     5701.97     6160.05     74.90 o 
  -4   5   5    27550.90    28721.59    244.94 o 
  -3   5   5     5785.93     6230.85     67.98 o 
  -2   5   5    12412.09    12363.00    116.23 o 
  -1   5   5      626.40      618.47     19.08 o 
   0   5   5      206.21      120.55     15.04 o 
   1   5   5     2458.68     2742.56     45.95 o 
   2   5   5     2041.05     1685.89     36.09 o 
   3   5   5     9598.49    10355.73    115.96 o 
   4   5   5     5024.86     4715.04     68.69 o 
   5   5   5      203.52      162.43     19.54 o 
   6   5   5     7238.24     7072.16    103.51 o 
   7   5   5     1615.34     1650.32     41.87 o 
   8   5   5     5572.12     5280.65     79.68 o 
   9   5   5      208.62      263.26     23.07 o 
  10   5   5     3151.83     2918.29     68.91 o 
  11   5   5       51.21       43.11     23.01 o 
  12   5   5     2430.04     2534.05     69.12 o 
  13   5   5      195.80      189.94     29.72 o 
  14   5   5      576.88      650.13     46.59 o 
  15   5   5       57.61       49.51     26.87 o 
  16   5   5      325.18      348.25     37.36 o 
  17   5   5        7.37      -25.28     25.28 o 
  18   5   5       29.55       58.18     29.70 o 
  19   5   5       45.90       94.21     33.62 o 
  20   5   5      273.96      377.59     43.75 o 
  21   5   5       36.26       76.83     34.53 o 
 -25   6   5        5.96      -24.36     38.48 o 
 -24   6   5      260.63      259.92     34.71 o 
 -23   6   5       52.83       52.94     27.14 o 
 -22   6   5        8.83       41.71     25.20 o 
 -21   6   5       13.57       26.57     23.51 o 
 -20   6   5      171.16      144.44     27.35 o 
 -19   6   5        1.85        5.69     21.57 o 
 -18   6   5      343.47      373.79     31.43 o 
 -17   6   5       24.72       18.19     19.50 o 
 -16   6   5      662.81      694.29     32.01 o 
 -15   6   5      174.70      170.43     22.47 o 
 -14   6   5      276.69      313.62     23.90 o 
 -13   6   5       21.80       34.46     18.22 o 
 -12   6   5      774.95      722.83     28.60 o 
 -11   6   5      108.04      105.15     17.39 o 
 -10   6   5     1133.84     1271.62     34.02 o 
  -9   6   5      260.31      287.27     18.89 o 
  -8   6   5      347.34      427.56     21.57 o 
  -7   6   5     1379.89     1626.04     34.42 o 
  -6   6   5       61.36       67.69     26.69 o 
  -5   6   5       95.30      108.66     13.67 o 
  -4   6   5     1235.97     1256.13     28.58 o 
  -3   6   5      122.64      131.27     13.47 o 
  -2   6   5     1168.72     1112.22     26.48 o 
  -1   6   5     1616.75     1852.58     33.13 o 
   0   6   5      651.91      794.13     27.79 o 
   1   6   5      109.02      109.40     15.16 o 
   2   6   5     1554.08     1526.92     35.62 o 
   3   6   5     1011.47     1027.17     30.39 o 
   4   6   5     1231.58     1419.41     35.80 o 
   5   6   5      156.73      227.14     19.21 o 
   6   6   5       95.86       85.93     17.26 o 
   7   6   5        0.27      -16.37     16.37 o 
   8   6   5       35.84       18.96     23.14 o 
   9   6   5      264.65      296.59     38.77 o 
  10   6   5     1406.51     1402.17     63.02 o 
  11   6   5       14.56      -19.86     21.44 o 
  12   6   5        0.99        5.39     22.83 o 
  13   6   5       40.03       51.65     27.04 o 
  14   6   5       11.63       -0.29     24.25 o 
  15   6   5        0.25        1.68     24.77 o 
  16   6   5      109.37       88.90     30.23 o 
  17   6   5        0.19        0.96     27.86 o 
  18   6   5        0.02      -24.15     34.02 o 
  19   6   5        0.42       -8.56     29.51 o 
  20   6   5        2.98      -19.51     30.71 o 
 -24   7   5      547.24      566.54     48.81 o 
 -23   7   5      607.09      529.61     40.05 o 
 -22   7   5       16.03       51.03     26.57 o 
 -21   7   5       44.45       88.03     27.30 o 
 -20   7   5     1411.58     1531.80     56.48 o 
 -19   7   5       12.03       30.44     23.89 o 
 -18   7   5     1755.29     1892.59     56.15 o 
 -17   7   5      101.72       86.52     24.07 o 
 -16   7   5     2534.55     2447.34     59.64 o 
 -15   7   5        5.72      -19.28     19.28 o 
 -14   7   5     1588.74     1634.17     56.37 o 
 -13   7   5       74.49       94.57     19.20 o 
 -12   7   5     2343.11     2135.16     46.08 o 
 -11   7   5       17.88       44.67     16.77 o 
 -10   7   5     2009.39     1978.01     42.71 o 
  -9   7   5      241.14      237.73     23.15 o 
  -8   7   5      597.27      457.32     26.63 o 
  -7   7   5     1683.99     1802.99     40.48 o 
  -6   7   5     6005.66     5903.12     71.40 o 
  -5   7   5       10.83       -3.57     12.04 o 
  -4   7   5    14966.14    15145.75    143.47 o 
  -3   7   5     1001.02     1091.43     27.80 o 
  -2   7   5     5467.48     5456.64     64.64 o 
  -1   7   5      306.56      310.43     16.05 o 
   0   7   5     5541.59     5396.03     73.50 o 
   1   7   5     1744.67     1555.18     52.12 o 
   2   7   5     3420.23     3251.16     54.20 o 
   3   7   5      728.74      762.96     27.38 o 
   4   7   5    10528.11     9915.61    136.07 o 
   5   7   5      618.42      618.51     32.98 o 
   6   7   5      627.00      637.00     34.70 o 
   7   7   5        1.02       -2.07     19.85 o 
   8   7   5      723.52      594.15     60.21 o 
   9   7   5      198.53      204.94     28.61 o 
  10   7   5      563.13      616.54     38.52 o 
  11   7   5      568.90      568.54     37.75 o 
  12   7   5     1179.05     1172.36     51.30 o 
  13   7   5      527.13      444.36     74.87 o 
  14   7   5     1050.54     1133.53     60.90 o 
  15   7   5       59.52       67.12     31.44 o 
  16   7   5      343.38      450.60     57.20 o 
  17   7   5       85.24      103.59     36.53 o 
  18   7   5      609.08      716.79     58.31 o 
  19   7   5      431.74      437.63     56.93 o 
  20   7   5      242.75      317.76     65.26 o 
 -24   8   5       97.14       45.53     73.11 o 
 -23   8   5        6.29       39.02     43.69 o 
 -22   8   5       10.61       33.61     31.17 o 
 -21   8   5       49.28       55.55     27.14 o 
 -20   8   5       34.26       44.17     25.35 o 
 -19   8   5        8.03      -22.90     22.90 o 
 -18   8   5     1032.22     1035.19     44.61 o 
 -17   8   5       26.41       50.08     25.37 o 
 -16   8   5       84.70       53.78     23.35 o 
 -15   8   5       19.01       64.72     22.54 o 
 -14   8   5      246.67      261.63     26.33 o 
 -13   8   5        0.41       12.59     20.49 o 
 -12   8   5      186.21      202.47     24.15 o 
 -11   8   5        8.67       -8.86     16.34 o 
 -10   8   5        9.57       11.00     16.20 o 
  -9   8   5       40.34       53.23     17.08 o 
  -8   8   5      158.84      191.14     25.73 o 
  -7   8   5      290.43      287.38     23.71 o 
  -6   8   5      345.86      387.76     20.77 o 
  -5   8   5      591.95      572.95     23.33 o 
  -4   8   5     1475.54     1449.90     33.49 o 
  -3   8   5        8.16        3.24     12.39 o 
  -2   8   5     2830.84     2919.15     45.40 o 
  -1   8   5      361.76      363.11     25.02 o 
   0   8   5        0.26       -5.23     15.13 o 
   1   8   5      307.43      259.92     26.76 o 
   2   8   5       86.35       56.88     22.64 o 
   3   8   5      381.29      399.29     29.52 o 
   4   8   5       17.22       43.37     21.60 o 
   5   8   5       12.08        2.02     20.56 o 
   6   8   5        0.00       25.85     21.92 o 
   7   8   5      733.48      772.84     39.58 o 
   8   8   5      224.30      242.91     28.98 o 
   9   8   5     3332.08     3283.06     77.88 o 
  10   8   5      253.80      238.97     30.65 o 
  11   8   5        0.59       26.63     24.90 o 
  12   8   5       19.80       -2.40     25.51 o 
  13   8   5      132.36      113.49     36.75 o 
  14   8   5      166.44      112.08     31.10 o 
  15   8   5      767.89      817.11     63.87 o 
  16   8   5      180.87      170.41     37.78 o 
  17   8   5       29.87       -8.71     29.63 o 
  18   8   5       23.09       64.41     32.97 o 
  19   8   5       17.95       44.49     31.61 o 
 -23   9   5       85.37       65.90     43.53 o 
 -22   9   5       95.18      104.85     41.94 o 
 -21   9   5      195.20      223.97     43.11 o 
 -20   9   5       31.64       50.45     32.02 o 
 -19   9   5      396.21      421.81     35.61 o 
 -18   9   5      476.63      506.15     36.79 o 
 -17   9   5       70.44       46.10     24.38 o 
 -16   9   5      953.60      963.60     42.83 o 
 -15   9   5        3.91       -1.31     25.13 o 
 -14   9   5     1549.77     1477.60     61.24 o 
 -13   9   5       56.86       86.38     22.47 o 
 -12   9   5      677.23      677.80     34.45 o 
 -11   9   5      582.43      653.70     34.39 o 
 -10   9   5     2012.83     1967.83     50.27 o 
  -9   9   5      338.27      382.75     29.73 o 
  -8   9   5     2480.27     2496.51     47.42 o 
  -7   9   5      322.13      398.61     22.64 o 
  -6   9   5     4064.08     4098.39     60.33 o 
  -5   9   5       42.72        8.64     17.78 o 
  -4   9   5     4147.36     4025.42     58.38 o 
  -3   9   5        7.31       20.43     14.21 o 
  -2   9   5     7175.62     6734.50     91.14 o 
  -1   9   5      166.61       94.05     27.23 o 
   0   9   5     2366.36     2272.27     58.14 o 
   1   9   5       28.14       34.23     21.30 o 
   2   9   5     4117.66     4046.49     82.40 o 
   3   9   5      219.69      228.80     27.30 o 
   4   9   5     1602.77     1583.83     52.94 o 
   5   9   5      345.41      420.69     48.31 o 
   6   9   5     1793.62     1712.19     56.09 o 
   7   9   5      532.83      514.08     36.62 o 
   8   9   5       87.72       53.92     24.18 o 
   9   9   5       41.46       25.87     24.57 o 
  10   9   5      190.56      195.80     31.02 o 
  11   9   5     1729.78     1664.38     61.14 o 
  12   9   5     2562.24     2539.85    105.49 o 
  13   9   5     1020.41      860.97     49.79 o 
  14   9   5     3446.45     3539.56     92.37 o 
  15   9   5       33.11       20.31     29.02 o 
  16   9   5     2673.73     2689.95     84.53 o 
  17   9   5      253.49      306.74     47.69 o 
  18   9   5      321.08      479.97     62.78 o 
 -22  10   5       22.83       64.35     42.08 o 
 -21  10   5        8.67       23.54     37.36 o 
 -20  10   5        1.02       -0.73     37.39 o 
 -19  10   5       46.38       97.23     50.04 o 
 -18  10   5        0.01      -25.99     25.99 o 
 -17  10   5       33.79       16.57     26.81 o 
 -16  10   5        1.76       52.07     24.46 o 
 -15  10   5        0.27        4.98     37.26 o 
 -14  10   5       41.79       23.56     23.20 o 
 -13  10   5       56.93       45.83     24.22 o 
 -12  10   5     1317.83     1231.95     45.92 o 
 -11  10   5     1697.29     1729.79     51.10 o 
 -10  10   5        7.86       14.60     17.49 o 
  -9  10   5      262.89      256.33     26.34 o 
  -8  10   5       26.78       13.34     19.54 o 
  -7  10   5      362.57      308.56     26.16 o 
  -6  10   5     2061.10     2013.86     49.21 o 
  -5  10   5      860.58      860.10     29.65 o 
  -4  10   5      756.64      812.41     34.02 o 
  -3  10   5     1202.59     1146.86     45.20 o 
  -2  10   5      393.06      397.66     30.86 o 
  -1  10   5      331.44      416.98     68.31 o 
   0  10   5        2.28       35.26     25.73 o 
   1  10   5      202.64      208.68     28.70 o 
   2  10   5     1379.38     1389.45     73.99 o 
   3  10   5       22.85       22.00     22.97 o 
   4  10   5        0.86        7.03     23.05 o 
   5  10   5      649.88      634.73     39.03 o 
   6  10   5      314.99      321.80     32.54 o 
   7  10   5      183.88      153.31     28.91 o 
   8  10   5       14.82        8.59     25.60 o 
   9  10   5     1572.96     1540.90     58.58 o 
  10  10   5      173.62      191.22     31.60 o 
  11  10   5       20.68       27.05     30.57 o 
  12  10   5     1057.01      993.61     83.20 o 
  13  10   5      188.69      189.96     34.80 o 
  14  10   5       60.79      102.23     32.70 o 
  15  10   5      619.94      626.08     48.25 o 
  16  10   5      243.65      294.97     41.04 o 
  17  10   5      169.18      247.94     41.35 o 
  18  10   5        0.63       76.47     34.91 o 
 -22  11   5      303.21      402.50    114.89 o 
 -21  11   5       97.11       82.56     42.06 o 
 -20  11   5      425.65      444.69     55.57 o 
 -19  11   5       25.71       -6.37     36.69 o 
 -18  11   5      584.66      685.03     57.88 o 
 -17  11   5       60.85      105.22     35.05 o 
 -16  11   5     3181.46     3376.77     89.83 o 
 -15  11   5      121.84      124.23     32.86 o 
 -14  11   5      696.63      731.14     40.22 o 
 -13  11   5     1291.28     1398.47     49.67 o 
 -12  11   5      108.04       66.82     28.34 o 
 -11  11   5       12.36        9.31     19.67 o 
 -10  11   5       11.89       16.41     21.53 o 
  -9  11   5       18.49       24.17     21.28 o 
  -8  11   5     5136.59     5124.31     84.04 o 
  -7  11   5     5882.73     5920.85     90.71 o 
  -6  11   5     3480.70     3691.94     95.51 o 
  -5  11   5        7.76       42.21     43.37 o 
  -4  11   5     1959.44     1901.79     70.59 o 
  -3  11   5       19.98       12.09     23.18 o 
  -2  11   5        8.62      -22.79     22.79 o 
  -1  11   5     3157.01     3302.94     75.89 o 
   0  11   5     1390.72     1349.06     50.28 o 
   1  11   5       12.85        5.14     23.06 o 
   2  11   5     1031.14     1047.80     46.31 o 
   3  11   5        9.54       11.37     24.60 o 
   4  11   5     3123.23     2939.79     74.05 o 
   5  11   5      372.56      366.80     34.92 o 
   6  11   5      203.58      219.70     31.26 o 
   7  11   5       49.93       60.68     27.78 o 
   8  11   5     1363.10     1271.07     54.38 o 
   9  11   5        7.69       18.84     25.64 o 
  10  11   5      411.89      387.01     43.69 o 
  11  11   5      117.07      157.06     33.48 o 
  12  11   5     2116.64     2212.14     97.09 o 
  13  11   5      280.82      267.35     38.24 o 
  14  11   5      712.34      802.77     52.21 o 
  15  11   5        6.74        4.30     29.90 o 
  16  11   5      847.52      939.34     58.15 o 
  17  11   5       34.75       24.72     34.89 o 
 -20  12   5       24.25       -5.56     42.35 o 
 -19  12   5      154.88      147.78     46.25 o 
 -18  12   5       99.09      133.71     45.30 o 
 -17  12   5      411.35      486.53     56.39 o 
 -16  12   5       26.97        3.00     35.95 o 
 -15  12   5       84.36       21.22     37.50 o 
 -14  12   5      606.22      486.16     48.32 o 
 -13  12   5      501.82      519.00     42.13 o 
 -12  12   5      291.81      331.90     34.87 o 
 -11  12   5     1717.55     1748.48     53.65 o 
 -10  12   5       41.93       32.88     23.19 o 
  -9  12   5      475.48      587.57     34.95 o 
  -8  12   5      290.29      253.14     31.19 o 
  -7  12   5        4.88       -8.71     30.19 o 
  -6  12   5       45.65       20.87     33.74 o 
  -5  12   5     1535.61     1462.56     77.39 o 
  -4  12   5      249.45      263.13     41.38 o 
  -3  12   5     1958.26     2051.89     78.01 o 
  -2  12   5      272.65      329.23     42.80 o 
  -1  12   5        0.62      -28.91     31.86 o 
   0  12   5       73.04       14.25     26.70 o 
   1  12   5      135.45      120.43     28.75 o 
   2  12   5       57.09      -11.72     25.33 o 
   3  12   5      836.86      849.30     45.13 o 
   4  12   5        0.00      -28.13     28.13 o 
   5  12   5        4.72       38.73     25.80 o 
   6  12   5       79.70       56.39     27.46 o 
   7  12   5      157.23      108.65     30.22 o 
   8  12   5       10.44      -14.14     29.68 o 
   9  12   5      210.66      213.12     38.66 o 
  10  12   5        6.42      -19.25     26.01 o 
  11  12   5       87.41       52.75     30.26 o 
  12  12   5      155.83      155.95     34.84 o 
  13  12   5        3.30       15.39     29.42 o 
  14  12   5      109.97      136.20     35.61 o 
  15  12   5        8.53       32.17     37.51 o 
  16  12   5       75.57      134.13     37.68 o 
 -19  13   5      535.75      530.75     68.89 o 
 -18  13   5      445.33      422.98     54.42 o 
 -17  13   5        9.54       -1.93     37.15 o 
 -16  13   5     2264.69     2439.37     93.83 o 
 -15  13   5     1184.93     1256.80    102.01 o 
 -14  13   5      927.67      995.59     84.59 o 
 -12  13   5     1356.71     1288.54    127.90 o 
 -11  13   5      414.72      406.51     43.73 o 
 -10  13   5      251.36      264.71     98.25 o 
  -9  13   5      700.04      608.53     65.54 o 
  -8  13   5     1250.32     1471.49     69.19 o 
  -7  13   5      338.63      320.13     43.15 o 
  -6  13   5     1601.52     1609.83     72.13 o 
  -5  13   5     3025.83     2714.15     87.12 o 
  -4  13   5      773.02      761.94     65.58 o 
  -3  13   5       11.83        3.14     34.05 o 
  -2  13   5      656.44      690.25     58.23 o 
  -1  13   5       66.09       64.30     37.38 o 
   0  13   5      290.58      266.96     54.34 o 
   1  13   5      364.52      367.43     42.99 o 
   2  13   5      477.31      456.09     47.36 o 
   3  13   5      105.66      101.49     29.09 o 
   4  13   5     1559.82     1517.68     59.19 o 
   5  13   5       94.15      123.69     31.87 o 
   6  13   5     2838.36     2704.25     83.51 o 
   7  13   5        1.66       -6.98     28.59 o 
   8  13   5     1992.40     2110.83    112.87 o 
   9  13   5        0.13       22.36     32.02 o 
  10  13   5      394.81      455.34     42.93 o 
  11  13   5      206.61      183.43     44.55 o 
  12  13   5       81.73      103.41     34.59 o 
  13  13   5        3.60       24.63     34.37 o 
  14  13   5      400.67      432.15     47.21 o 
  15  13   5        1.39       89.92     49.55 o 
 -18  14   5       64.83      -40.35     40.35 o 
 -17  14   5      417.61      447.98     70.80 o 
 -16  14   5      208.85      256.33    108.13 o 
 -15  14   5       65.15       37.70     45.58 o 
 -14  14   5        1.68       26.02     41.18 o 
 -13  14   5      362.51      433.93     59.05 o 
 -12  14   5        0.04      -30.50     78.44 o 
 -11  14   5        1.45      -24.43     24.43 o 
 -10  14   5        3.80        5.61     61.21 o 
  -9  14   5       88.57      127.36     50.93 o 
  -8  14   5      215.11      146.63     50.97 o 
  -7  14   5       13.24      -72.24     83.39 o 
  -6  14   5        0.55      -20.78     44.36 o 
  -5  14   5      323.57      239.76     48.63 o 
  -4  14   5       61.46       75.63     65.19 o 
  -3  14   5      349.16      303.80     45.44 o 
  -2  14   5      256.01      237.84     43.47 o 
  -1  14   5      128.81       56.28     39.04 o 
   0  14   5       20.00       25.16     34.97 o 
   1  14   5      262.93      195.51     40.15 o 
   2  14   5        0.53       24.88     33.27 o 
   3  14   5       61.10       37.22     35.64 o 
   4  14   5       82.42       84.97     37.80 o 
   5  14   5      120.10      117.10     37.27 o 
   6  14   5       75.56       46.15     35.74 o 
   7  14   5       72.87       83.81     36.97 o 
   8  14   5       47.89       37.31     31.12 o 
   9  14   5        8.35       24.57     29.76 o 
  10  14   5      109.43       94.66     35.68 o 
  11  14   5        1.57       60.59     34.00 o 
  12  14   5       25.71       86.24     34.94 o 
  13  14   5       58.40       46.87     38.31 o 
 -16  15   5      399.16      442.16     65.08 o 
 -15  15   5      292.28      381.50    119.64 o 
 -14  15   5      462.49      547.89    125.98 o 
 -13  15   5        5.12        8.72     90.32 o 
 -12  15   5     1182.43     1367.93    148.16 o 
 -11  15   5        4.93      -56.65     85.57 o 
 -10  15   5     1385.47     1593.35    158.86 o 
  -9  15   5       43.47       69.99     55.66 o 
  -8  15   5     1233.02     1289.70    209.37 o 
  -7  15   5     1012.45      920.71     94.68 o 
  -6  15   5     1215.47     1451.52     94.91 o 
  -5  15   5      172.42       86.15     71.90 o 
  -4  15   5      758.68      899.43     76.82 o 
  -3  15   5        0.77       -4.51     43.94 o 
  -2  15   5     2081.31     2049.36     85.77 o 
  -1  15   5      359.38      336.96     72.97 o 
   0  15   5      893.29     1047.52     89.66 o 
   1  15   5      158.87       72.25     52.46 o 
   2  15   5      998.27      933.36     61.82 o 
   3  15   5       33.74      -30.80     34.88 o 
   4  15   5      366.95      425.99     50.84 o 
   5  15   5      497.37      539.64     54.08 o 
   6  15   5     1763.56     1563.24     77.39 o 
   7  15   5      266.82      208.00     44.53 o 
   8  15   5     1191.06     1323.57     75.37 o 
   9  15   5      196.06      172.59     45.12 o 
  10  15   5      803.04      881.02     57.52 o 
  11  15   5       14.47       10.89     33.44 o 
  12  15   5      269.83      470.64     94.29 o 
 -14  16   5       20.12      -96.66     96.66 o 
 -13  16   5       25.88       -5.15     99.04 o 
 -12  16   5      175.89       13.87     92.30 o 
 -11  16   5       36.14        8.72     96.27 o 
 -10  16   5       13.33      -77.65     77.65 o 
  -9  16   5        1.77      -41.99     81.21 o 
  -8  16   5        1.11       12.28     80.82 o 
  -7  16   5      113.65       13.42     76.26 o 
  -6  16   5        0.29       68.37     49.47 o 
  -5  16   5      155.91      272.12     59.58 o 
  -4  16   5        1.68      -17.15     54.08 o 
  -3  16   5        9.40       37.42     48.06 o 
  -2  16   5        0.39       16.83     46.73 o 
  -1  16   5      194.71      195.57     53.70 o 
   0  16   5        4.80      -30.49     45.49 o 
   1  16   5       48.37        0.64     40.33 o 
   2  16   5      155.62       86.03     75.27 o 
   3  16   5       94.69       48.26     39.41 o 
   4  16   5        2.05       -3.73     37.50 o 
   5  16   5       37.56       38.31     49.18 o 
   6  16   5      135.42       91.31     43.34 o 
   7  16   5        2.62      -38.05     38.05 o 
   8  16   5      179.56      128.09     46.59 o 
   9  16   5       74.23       69.10     43.11 o 
 -12  17   5      695.13      582.35    136.67 o 
 -11  17   5       83.59      151.73    101.81 o 
 -10  17   5      322.24      272.56    114.89 o 
  -9  17   5       23.72      -29.32     83.99 o 
  -8  17   5      585.65      670.30    125.58 o 
  -7  17   5       34.47      -88.34     88.34 o 
  -6  17   5      518.57      144.20    106.17 o 
  -5  17   5      269.16      346.01    131.92 o 
  -4  17   5     1184.04     1414.86    141.63 o 
  -3  17   5      143.07      103.21     56.50 o 
  -2  17   5      394.21      463.03    158.46 o 
  -1  17   5        2.14      -13.00     46.51 o 
   0  17   5     1476.08     1669.98    100.59 o 
   1  17   5        5.82       17.67     50.71 o 
   2  17   5      770.93      988.13    153.71 o 
   3  17   5       61.11      139.45     78.04 o 
   4  17   5     1050.31     1086.38     85.40 o 
   5  17   5       34.54      -40.44     40.44 o 
   6  17   5      146.04      161.70     71.31 o 
   7  17   5        3.87       -0.70     47.31 o 
  -8  18   5       19.16      -49.92     87.95 o 
  -7  18   5       54.92      -66.55     86.76 o 
  -6  18   5       43.83       47.54     92.70 o 
  -5  18   5        1.92      -87.55     87.95 o 
  -4  18   5        5.01      -66.55     77.65 o 
  -3  18   5        5.10       41.60     90.72 o 
  -2  18   5       22.66      -33.99     55.66 o 
  -1  18   5       92.26      100.75     55.81 o 
   0  18   5        8.88       57.19     54.54 o 
   1  18   5       11.12       11.68     52.06 o 
   2  18   5       21.04       29.08     52.61 o 
   3  18   5        0.01       30.77     57.64 o 
 -26   0   6       43.76       33.23     38.89 o 
 -25   0   6      256.50      279.56     45.60 o 
 -24   0   6     2001.59     2173.27     86.52 o 
 -23   0   6        3.03       58.37     35.84 o 
 -22   0   6     3095.58     2919.03    108.75 o 
 -21   0   6       27.36       -9.97     29.09 o 
 -20   0   6     1197.57     1191.36     75.61 o 
 -19   0   6      152.31      188.91     34.03 o 
 -18   0   6      713.26      676.43     45.32 o 
 -17   0   6      166.01      183.57     31.71 o 
 -16   0   6     1263.55     1345.27     56.97 o 
 -15   0   6      569.84      617.21     39.85 o 
 -14   0   6    13132.93    12480.89    185.71 o 
 -13   0   6        7.79       48.05     22.68 o 
 -12   0   6     9015.72     8936.47    139.32 o 
 -11   0   6       17.20       45.20     19.01 o 
 -10   0   6       54.71      131.88     21.12 o 
  -9   0   6     6197.16     6054.30    135.68 o 
  -8   0   6     1012.90     1258.73     39.49 o 
  -7   0   6      187.95      147.58     18.40 o 
  -6   0   6     1278.40     1054.27     59.31 o 
  -5   0   6        1.49      -13.83     13.83 o 
  -4   0   6    34502.07    36858.70    431.97 o 
  -3   0   6       98.85      100.59     13.08 o 
  -2   0   6    24291.22    24964.76    299.24 o 
  -1   0   6      167.30      192.80     23.13 o 
   0   0   6     2846.24     2456.77     49.69 o 
   1   0   6      367.50      500.35     57.71 o 
   2   0   6      389.96      556.20     26.36 o 
   3   0   6       19.68       44.30     21.83 o 
   4   0   6     1762.17     1555.66     43.46 o 
   5   0   6     2831.59     2601.87     71.36 o 
   6   0   6     2516.26     2485.33     58.94 o 
   7   0   6      207.23      220.84     24.30 o 
   8   0   6     2153.39     1859.10     55.10 o 
   9   0   6        2.52      -13.43     19.35 o 
  10   0   6      396.60      425.87     33.10 o 
  11   0   6        0.00      -21.16     21.16 o 
  12   0   6     1356.73     1323.73     55.68 o 
  13   0   6        7.35      -16.38     23.92 o 
  14   0   6      859.82      975.13     67.46 o 
  15   0   6       24.16      100.23     57.05 o 
  16   0   6      402.27      422.99     80.22 o 
  17   0   6       38.71       14.13     38.09 o 
  18   0   6      423.53      532.87    108.15 o 
  19   0   6       38.35       93.16     63.19 o 
  20   0   6       96.95      176.13     53.80 o 
  21   0   6      164.61      317.32     87.15 o 
 -26   1   6        2.94      -26.05     26.05 o 
 -25   1   6       18.04       11.15     25.11 o 
 -24   1   6        0.93      -20.98     23.33 o 
 -23   1   6       35.63      -15.10     22.51 o 
 -22   1   6        0.08       -0.79     22.26 o 
 -21   1   6       28.16       43.84     22.60 o 
 -20   1   6       17.75      -10.40     20.40 o 
 -19   1   6       17.08      -18.76     18.76 o 
 -18   1   6       11.75       23.68     19.39 o 
 -17   1   6        0.16      -17.87     17.87 o 
 -16   1   6        0.12        4.13     18.14 o 
 -15   1   6      504.59      503.65     26.82 o 
 -14   1   6      250.42      252.61     21.23 o 
 -13   1   6      455.30      493.99     24.10 o 
 -12   1   6       92.72       65.47     15.55 o 
 -11   1   6     1498.29     1547.53     38.59 o 
 -10   1   6      135.79      126.07     16.90 o 
  -9   1   6     4410.50     4424.96     56.33 o 
  -8   1   6      274.69      246.97     14.95 o 
  -7   1   6     1418.42     1439.22     28.39 o 
  -6   1   6     1179.34     1213.62     24.76 o 
  -5   1   6     2268.92     2639.10     43.24 o 
  -4   1   6     1098.42     1368.71     30.41 o 
  -3   1   6     1868.84     2030.45     35.44 o 
  -2   1   6     5619.16     5965.51     79.67 o 
  -1   1   6     1882.18     2004.94     30.37 o 
   0   1   6     1221.97     1408.14     26.08 o 
   1   1   6     1277.12     1438.66     26.81 o 
   2   1   6     1051.87     1354.86     30.38 o 
   3   1   6     2138.49     2256.35     35.90 o 
   4   1   6      994.88      923.29     38.55 o 
   5   1   6      114.27      123.18     12.87 o 
   6   1   6      823.66      942.54     30.65 o 
   7   1   6       36.43       17.03     12.64 o 
   8   1   6       97.40       78.17     14.66 o 
   9   1   6      949.01      902.18     29.62 o 
  10   1   6       35.43       21.19     15.07 o 
  11   1   6        2.98       -8.39     15.49 o 
  12   1   6      150.24      197.39     21.12 o 
  13   1   6       19.15       24.03     20.17 o 
  14   1   6      321.04      321.77     29.26 o 
  15   1   6      123.38      133.97     27.50 o 
  16   1   6      293.80      314.59     45.23 o 
  17   1   6       17.39       64.08     34.59 o 
  18   1   6        1.59       49.67     29.92 o 
  19   1   6       51.53       97.75     34.33 o 
  20   1   6       47.81       45.92     38.30 o 
  21   1   6       41.83      154.11     72.10 o 
 -26   2   6      232.48      290.06     35.24 o 
 -25   2   6       29.37       -1.83     25.97 o 
 -24   2   6      498.24      471.01     37.44 o 
 -23   2   6      164.84      180.36     29.00 o 
 -22   2   6     1684.40     1687.30     51.57 o 
 -21   2   6      146.14      129.34     25.67 o 
 -20   2   6      968.80      911.35     38.53 o 
 -19   2   6        5.35       -4.27     20.18 o 
 -18   2   6     2444.97     2485.47     54.39 o 
 -17   2   6       91.72       99.70     20.60 o 
 -16   2   6     1690.34     1633.68     42.73 o 
 -15   2   6      374.69      462.12     34.45 o 
 -14   2   6     3167.43     3431.83    102.42 o 
 -13   2   6       65.80       89.24     17.43 o 
 -12   2   6     1489.55     1319.53     34.30 o 
 -11   2   6       27.53       29.64     13.30 o 
 -10   2   6     1487.46     1293.90     34.37 o 
  -9   2   6      101.66       92.06     14.82 o 
  -8   2   6     4177.29     4164.07     54.83 o 
  -7   2   6      558.47      526.31     18.17 o 
  -6   2   6     4881.21     4486.53     62.02 o 
  -5   2   6        2.96       -8.01     12.43 o 
  -4   2   6     4955.50     5032.34     64.71 o 
  -3   2   6     6020.27     6180.87     73.91 o 
  -2   2   6     8658.58     8551.54     83.32 o 
  -1   2   6     1042.97     1083.42     22.74 o 
   0   2   6     1816.28     1599.84     36.94 o 
   1   2   6        1.25        1.14      9.40 o 
   2   2   6      416.56      211.00     13.31 o 
   3   2   6     2989.22     3228.89     52.77 o 
   4   2   6      480.08      389.03     17.82 o 
   5   2   6      125.27      142.39     14.33 o 
   6   2   6     6431.75     2923.25    112.51 o 
   7   2   6      141.17      107.23     29.82 o 
   8   2   6     6679.90     6623.99     99.35 o 
   9   2   6       54.05       36.78     14.70 o 
  10   2   6     3101.24     2911.43     79.22 o 
  11   2   6       25.46       11.59     12.47 o 
  12   2   6     1121.46      888.48    112.62 o 
  13   2   6      337.28      274.28     30.82 o 
  14   2   6      732.74      723.89     61.38 o 
  15   2   6       24.18       -4.23     29.94 o 
  16   2   6      242.20      299.65     29.40 o 
  17   2   6        0.21       72.90     23.98 o 
  18   2   6      696.60      752.59     59.31 o 
  19   2   6      298.98      324.76     48.08 o 
  20   2   6      241.33      312.34     49.38 o 
 -26   3   6      124.85      129.36     66.27 o 
 -25   3   6       92.96      126.65     40.91 o 
 -24   3   6       10.90       24.39     27.83 o 
 -23   3   6       25.08        0.47     24.40 o 
 -22   3   6        2.44      -22.08     24.29 o 
 -21   3   6      483.34      398.76     33.44 o 
 -20   3   6        4.18      -21.05     21.05 o 
 -19   3   6      154.18      150.21     26.01 o 
 -18   3   6       50.86       83.61     20.74 o 
 -17   3   6      246.85      282.50     24.74 o 
 -16   3   6        0.02        0.10     18.20 o 
 -15   3   6       24.33       26.92     17.26 o 
 -14   3   6        0.45       -0.24     16.00 o 
 -13   3   6      508.45      477.78     26.70 o 
 -12   3   6        3.60        1.60     13.70 o 
 -11   3   6       67.29       96.20     14.84 o 
 -10   3   6        1.85       -3.55     12.39 o 
  -9   3   6     2395.31     2540.94     41.31 o 
  -8   3   6      506.24      438.19     24.15 o 
  -7   3   6        1.13       -8.45      9.79 o 
  -6   3   6      649.20      669.19     23.33 o 
  -5   3   6      144.39      180.99     17.01 o 
  -4   3   6        3.41       22.51     13.33 o 
  -3   3   6      507.58      525.20     21.29 o 
  -2   3   6      308.06      356.05     15.48 o 
  -1   3   6     1951.81     2118.95     34.79 o 
   0   3   6      655.33      776.38     55.43 o 
   1   3   6      142.74      196.15     12.78 o 
   2   3   6     5143.79     5758.59     92.02 o 
   3   3   6      189.09      228.66     13.90 o 
   4   3   6     1356.11     1475.83     29.30 o 
   5   3   6     1412.76     1552.53     46.48 o 
   6   3   6     1780.87     2020.16     42.03 o 
   7   3   6       46.65       48.84     10.94 o 
   8   3   6      971.56      966.87     34.79 o 
   9   3   6       93.93       64.47     18.47 o 
  10   3   6      331.25      306.24     25.42 o 
  11   3   6       15.89       17.98     19.53 o 
  12   3   6       45.94       34.55     21.61 o 
  13   3   6       75.84       65.40     22.02 o 
  14   3   6       11.99       14.95     23.62 o 
  15   3   6       17.74        4.78     22.92 o 
  16   3   6       39.09       63.94     27.61 o 
  17   3   6       17.44       16.02     26.91 o 
  18   3   6      120.14      146.12     38.43 o 
  19   3   6       43.75       46.69     30.29 o 
  20   3   6       58.42      139.70     41.84 o 
 -26   4   6      724.55      818.11     55.25 o 
 -25   4   6       15.93       -7.54     30.79 o 
 -24   4   6      407.08      460.38     60.33 o 
 -23   4   6       10.53      -22.32     22.32 o 
 -22   4   6      578.44      601.62     35.91 o 
 -21   4   6       44.70       15.23     22.37 o 
 -20   4   6     1253.51     1306.17     44.44 o 
 -19   4   6       35.46       23.04     22.88 o 
 -18   4   6     1929.00     1866.99     49.74 o 
 -17   4   6       21.09       22.15     19.00 o 
 -16   4   6      744.68      777.56     32.34 o 
 -15   4   6       12.72       16.04     17.27 o 
 -14   4   6      483.22      480.53     26.01 o 
 -13   4   6       14.14       26.66     16.03 o 
 -12   4   6     4764.20     4433.67     63.27 o 
 -11   4   6     1016.58     1056.51     33.47 o 
 -10   4   6     8195.60     8031.35     98.01 o 
  -9   4   6     2973.86     3149.23     47.87 o 
  -8   4   6    11853.21    11209.08    111.95 o 
  -7   4   6      210.90      267.24     15.19 o 
  -6   4   6      282.00      187.87     13.30 o 
  -5   4   6     4336.47     4558.13     54.43 o 
  -4   4   6     1881.44     1625.68     28.72 o 
  -3   4   6     3309.24     3664.68     50.17 o 
  -2   4   6      801.87      655.27     19.74 o 
  -1   4   6        0.57        3.91      9.57 o 
   0   4   6    14007.42    14578.96    144.29 o 
   1   4   6       69.86      103.52     10.91 o 
   2   4   6     5960.80     5387.38     81.75 o 
   3   4   6     1534.77     1852.90     39.86 o 
   4   4   6     3847.75     3607.19     58.12 o 
   5   4   6     2668.34     2696.88     51.02 o 
   6   4   6     5136.86     4802.35     73.27 o 
   7   4   6        0.96        0.32     10.31 o 
   8   4   6     6231.88     6252.58     90.27 o 
   9   4   6        0.12      -16.43     16.43 o 
  10   4   6     2923.74     2818.23     63.07 o 
  11   4   6      217.15      227.10     30.55 o 
  12   4   6      286.48      350.37     28.88 o 
  13   4   6        0.21      -21.81     21.81 o 
  14   4   6      410.97      397.86     36.82 o 
  15   4   6        2.29       33.60     30.36 o 
  16   4   6     1432.03     1555.77     62.41 o 
  17   4   6       18.60        0.87     25.91 o 
  18   4   6     1511.12     1448.03     62.80 o 
  19   4   6       19.32       43.35     31.40 o 
  20   4   6      928.20     1095.51     59.65 o 
 -25   5   6        0.34       27.10     32.59 o 
 -24   5   6       97.57      152.84     40.85 o 
 -23   5   6        2.54       30.97     30.69 o 
 -22   5   6       32.46       38.37     28.65 o 
 -21   5   6      287.24      211.73     30.04 o 
 -20   5   6        5.50       -5.06     21.23 o 
 -19   5   6       47.48       77.75     21.93 o 
 -18   5   6        6.41      -18.31     18.31 o 
 -17   5   6       24.69       15.31     19.12 o 
 -16   5   6       39.56       23.11     19.33 o 
 -15   5   6      684.77      660.14     30.53 o 
 -14   5   6      215.06      305.99     23.18 o 
 -13   5   6      263.79      300.02     22.11 o 
 -12   5   6     1001.51      997.52     38.39 o 
 -11   5   6        4.49       11.29     18.96 o 
 -10   5   6      336.77      348.38     20.53 o 
  -9   5   6      176.56      200.72     16.91 o 
  -8   5   6       39.33       40.72     12.58 o 
  -7   5   6      700.31      769.52     25.34 o 
  -6   5   6       25.14       35.79      9.87 o 
  -5   5   6     1627.73     1705.33     36.50 o 
  -4   5   6      315.26      387.65     22.91 o 
  -3   5   6      263.09      257.65     22.44 o 
  -2   5   6     1265.40     1435.03     28.28 o 
  -1   5   6      132.67      176.54     12.41 o 
   0   5   6      802.88      843.77     28.20 o 
   1   5   6     2538.26     2791.14     47.97 o 
   2   5   6      829.63      837.51     28.24 o 
   3   5   6      256.28      250.88     18.81 o 
   4   5   6       13.20       19.04     16.44 o 
   5   5   6        6.12       13.05     14.68 o 
   6   5   6       18.68       10.71     15.58 o 
   7   5   6      362.96      382.26     27.58 o 
   8   5   6      107.52      120.18     22.31 o 
   9   5   6      165.30      185.87     35.19 o 
  10   5   6        1.35       -2.21     31.74 o 
  11   5   6      294.37      323.70     57.93 o 
  12   5   6       34.39       19.99     23.74 o 
  13   5   6       14.06        7.85     25.01 o 
  14   5   6        0.01       -7.84     25.00 o 
  15   5   6        4.25       -5.14     30.29 o 
  16   5   6       26.88      -14.47     27.05 o 
  17   5   6       38.83       22.41     36.71 o 
  18   5   6        2.97       47.43     31.14 o 
  19   5   6        1.24       34.25     47.58 o 
  20   5   6        0.14       50.85     32.55 o 
 -25   6   6       56.27       50.28     34.34 o 
 -24   6   6     1258.82     1251.75     93.32 o 
 -23   6   6       46.84       -5.78     37.62 o 
 -22   6   6      663.76      705.97     47.63 o 
 -21   6   6      105.28      154.34     33.26 o 
 -20   6   6     1217.70     1240.86     57.58 o 
 -19   6   6       72.81      103.63     24.82 o 
 -18   6   6      162.11      125.88     23.18 o 
 -17   6   6      725.60      717.24     32.83 o 
 -16   6   6      382.74      384.51     27.94 o 
 -15   6   6      156.70      163.05     22.47 o 
 -14   6   6      170.45      179.60     21.58 o 
 -13   6   6      382.98      417.31     28.59 o 
 -12   6   6    11545.56    11271.55    122.14 o 
 -11   6   6        0.66        1.95     24.66 o 
 -10   6   6     8228.18     8469.46     96.41 o 
  -9   6   6     3941.05     4080.05     63.19 o 
  -8   6   6     6372.23     6333.51    117.34 o 
  -7   6   6     1217.19     1282.81     31.22 o 
  -6   6   6     1316.45     1205.59     32.01 o 
  -5   6   6      964.65     1083.50     37.71 o 
  -4   6   6     7043.59     6423.01     79.93 o 
  -3   6   6      419.51      502.08     19.79 o 
  -2   6   6     6542.01     6140.97     69.32 o 
  -1   6   6       48.96       51.64     11.60 o 
   0   6   6     5342.45     5114.09     70.94 o 
   1   6   6     2635.90     2766.72     49.47 o 
   2   6   6     5133.78     4794.83     71.93 o 
   3   6   6       30.81       44.78     16.17 o 
   4   6   6     8168.19     7947.73    100.72 o 
   5   6   6      241.79      288.59     21.79 o 
   6   6   6     3754.27     3622.12     68.17 o 
   7   6   6        0.13       22.63     23.01 o 
   8   6   6     2043.18     1996.39     68.42 o 
   9   6   6       63.47      141.52     31.33 o 
  10   6   6       68.15       38.37     24.62 o 
  11   6   6      149.41      205.00     29.91 o 
  12   6   6      680.61      681.64     41.97 o 
  13   6   6      196.36      218.98     32.75 o 
  14   6   6      873.16      744.97     47.13 o 
  15   6   6      244.08      283.97     36.53 o 
  16   6   6     2526.37     2534.85    101.72 o 
  17   6   6        1.01        0.34     29.84 o 
  18   6   6      592.64      575.39     48.92 o 
  19   6   6      444.23      483.00     53.52 o 
 -24   7   6      251.74      296.09     41.55 o 
 -23   7   6      162.37      119.57     35.27 o 
 -22   7   6       44.26       40.79     31.85 o 
 -21   7   6        0.19      -18.33     34.14 o 
 -20   7   6       47.35       21.08     28.66 o 
 -19   7   6      282.79      271.25     35.29 o 
 -18   7   6      378.65      292.46     45.34 o 
 -17   7   6        0.02        6.17     20.67 o 
 -16   7   6        0.49       10.68     21.19 o 
 -15   7   6      180.09      220.02     27.40 o 
 -14   7   6       28.92       53.00     20.20 o 
 -13   7   6     1018.43     1000.68     34.81 o 
 -12   7   6        1.34       -1.18     16.50 o 
 -11   7   6       36.30       36.04     16.60 o 
 -10   7   6       87.23      114.55     18.11 o 
  -9   7   6       31.24       43.46     15.78 o 
  -8   7   6       23.36       44.56     14.77 o 
  -7   7   6       64.62       81.95     21.99 o 
  -6   7   6       59.21       78.54     15.08 o 
  -5   7   6       69.44       91.04     14.60 o 
  -4   7   6      734.89      736.02     31.51 o 
  -3   7   6        1.09        2.06     11.71 o 
  -2   7   6      941.77     1016.42     26.33 o 
  -1   7   6      399.08      388.50     25.74 o 
   0   7   6       50.66       57.10     16.81 o 
   1   7   6       91.82       61.96     16.85 o 
   2   7   6       53.10      100.09     17.65 o 
   3   7   6       24.89       41.28     15.59 o 
   4   7   6      848.66      877.25     47.63 o 
   5   7   6       11.99       -7.98     18.75 o 
   6   7   6      241.52      225.07     36.54 o 
   7   7   6     1084.16      961.83     42.49 o 
   8   7   6       13.54       10.45     21.56 o 
   9   7   6       22.77        0.99     21.91 o 
  10   7   6     2029.56     1946.54    100.81 o 
  11   7   6       57.99       28.58     24.34 o 
  12   7   6        3.28        1.33     28.32 o 
  13   7   6       25.50       37.24     36.32 o 
  14   7   6       10.96       19.12     36.36 o 
  15   7   6       20.57       10.25     31.05 o 
  16   7   6      109.66      195.92     41.13 o 
  17   7   6        9.39       12.49     40.20 o 
  18   7   6      195.04      288.76     45.93 o 
  19   7   6       38.75       54.94     36.40 o 
 -24   8   6        7.99       50.18     35.06 o 
 -23   8   6       63.90       36.67     33.55 o 
 -22   8   6      558.26      660.96     49.96 o 
 -21   8   6      105.06       56.50     31.82 o 
 -20   8   6      434.59      392.00     40.61 o 
 -19   8   6      197.25      146.36     33.47 o 
 -18   8   6     2374.38     2548.40     74.55 o 
 -17   8   6        0.87      -25.62     25.62 o 
 -16   8   6       78.65       44.81     28.54 o 
 -15   8   6      116.56       96.19     28.07 o 
 -14   8   6       37.26       18.59     21.15 o 
 -13   8   6       29.16       26.04     20.70 o 
 -12   8   6        6.73      -14.36     17.23 o 
 -11   8   6      133.71      154.54     20.69 o 
 -10   8   6     5153.99     5164.39     72.56 o 
  -9   8   6        1.14        6.80     16.04 o 
  -8   8   6     4113.03     3852.06     63.43 o 
  -7   8   6      582.67      752.06     49.70 o 
  -6   8   6     7796.00     7721.43     93.91 o 
  -5   8   6       82.44       51.97     15.04 o 
  -4   8   6     3048.16     3044.34     48.38 o 
  -3   8   6        1.72       17.78     17.54 o 
  -2   8   6     5918.76     5891.57     82.55 o 
  -1   8   6      479.29      424.03     27.64 o 
   0   8   6     1349.87     1263.85     37.63 o 
   1   8   6       70.50      103.99     23.28 o 
   2   8   6     1970.16     1832.13     53.06 o 
   3   8   6      380.88      418.32     30.39 o 
   4   8   6      850.37      860.08     51.23 o 
   5   8   6      484.40      453.70     42.77 o 
   6   8   6     4400.05     4456.68     88.18 o 
   7   8   6     2096.54     2115.74     62.70 o 
   8   8   6     3637.96     3471.34     79.69 o 
   9   8   6       13.46       23.10     24.22 o 
  10   8   6     2841.52     2872.13     76.00 o 
  11   8   6      367.40      339.97     35.64 o 
  12   8   6      390.88      371.73     36.74 o 
  13   8   6      791.48      747.14     68.84 o 
  14   8   6      258.24      279.71     60.33 o 
  15   8   6       10.04       24.07     29.06 o 
  16   8   6      404.47      399.16     41.76 o 
  17   8   6       33.56       62.17     32.85 o 
  18   8   6      326.97      426.09     44.85 o 
 -23   9   6       23.84      -29.71     49.06 o 
 -22   9   6       65.54       34.25     34.77 o 
 -21   9   6       12.05      -30.95     30.95 o 
 -20   9   6      179.35      115.02     33.56 o 
 -19   9   6        0.22      -19.43     28.77 o 
 -18   9   6        0.85      -26.14     26.14 o 
 -17   9   6      189.77      270.50     36.48 o 
 -16   9   6        1.19       64.94     28.70 o 
 -15   9   6      195.74      218.07     33.17 o 
 -14   9   6      166.29      169.05     37.74 o 
 -13   9   6       29.38       17.85     25.50 o 
 -12   9   6        0.19       -4.49     28.63 o 
 -11   9   6       47.46       49.75     37.05 o 
 -10   9   6      108.19      130.77     30.75 o 
  -9   9   6     1435.37     1391.97     41.30 o 
  -8   9   6       18.25       -9.79     21.13 o 
  -7   9   6       20.90       26.77     16.18 o 
  -6   9   6        8.11       17.86     15.33 o 
  -5   9   6       49.04       30.54     15.63 o 
  -4   9   6      503.04      559.89     29.51 o 
  -3   9   6      638.76      617.27     35.98 o 
  -2   9   6       58.52       95.02     20.25 o 
  -1   9   6      226.20      246.26     27.81 o 
   0   9   6     1309.64     1300.57     48.02 o 
   1   9   6       93.99       69.66     23.26 o 
   2   9   6      391.68      385.20     34.98 o 
   3   9   6     3285.72     2982.46     70.35 o 
   4   9   6      367.25      334.23     32.03 o 
   5   9   6      125.58      151.82     26.99 o 
   6   9   6     1163.40     1076.16     46.63 o 
   7   9   6     1596.00     1408.38     55.07 o 
   8   9   6     2257.69     2257.35     66.68 o 
   9   9   6     1343.10     1260.64     53.12 o 
  10   9   6      204.58      196.32     35.62 o 
  11   9   6       41.51       68.83     28.76 o 
  12   9   6      147.01      145.05     32.65 o 
  13   9   6      266.70      313.47     46.10 o 
  14   9   6     1917.68     1900.84     83.56 o 
  15   9   6      223.28      190.35     36.60 o 
  16   9   6       66.56       98.24     35.74 o 
  17   9   6      114.52       94.81     34.96 o 
 -22  10   6      724.79      783.20     84.78 o 
 -21  10   6       59.77       78.72     35.94 o 
 -20  10   6      654.90      645.40     68.67 o 
 -19  10   6      305.93      234.25     37.83 o 
 -18  10   6      698.29      688.36     48.57 o 
 -17  10   6      200.43      190.73     35.37 o 
 -16  10   6      383.72      352.01     39.42 o 
 -15  10   6      299.74      337.73     37.70 o 
 -14  10   6     1575.29     1605.21     67.75 o 
 -13  10   6      959.61      992.90     48.98 o 
 -12  10   6      638.81      650.89     42.38 o 
 -11  10   6       33.83       24.83     24.85 o 
 -10  10   6      938.31     1015.22     52.97 o 
  -9  10   6     2203.73     2155.95     61.81 o 
  -8  10   6      551.47      555.45     35.89 o 
  -7  10   6       41.95        3.27     19.43 o 
  -6  10   6     2547.03     2626.05     64.29 o 
  -5  10   6       13.78        0.98     19.87 o 
  -4  10   6     4282.97     4162.71     90.35 o 
  -3  10   6      476.46      489.94     48.09 o 
  -2  10   6     2372.33     2465.64     64.80 o 
  -1  10   6      683.48      640.48     68.27 o 
   0  10   6      102.55       91.66     24.85 o 
   1  10   6      664.99      659.38     39.40 o 
   2  10   6      189.96      214.88     29.67 o 
   3  10   6      595.20      588.69     37.88 o 
   4  10   6      725.66      677.43     55.52 o 
   5  10   6      784.85      757.57     43.69 o 
   6  10   6     4552.07     4558.10     93.31 o 
   7  10   6      940.52      905.71     46.30 o 
   8  10   6     2035.46     1886.03     64.13 o 
   9  10   6       14.09        9.70     26.92 o 
  10  10   6     2155.52     2264.54     71.40 o 
  11  10   6     1526.73     1463.34     61.33 o 
  12  10   6      253.02      220.43     34.74 o 
  13  10   6       21.32       62.89     30.59 o 
  14  10   6       17.53        6.98     27.33 o 
  15  10   6      363.65      384.55     41.78 o 
  16  10   6      518.77      538.82     48.56 o 
  17  10   6      487.85      543.63     83.83 o 
 -21  11   6      257.06      186.75     47.73 o 
 -20  11   6      243.45      186.23     47.45 o 
 -19  11   6       87.35       42.25     34.77 o 
 -18  11   6      650.03      706.19     50.07 o 
 -17  11   6     1194.68     1003.80     54.92 o 
 -16  11   6       14.79       25.77     40.54 o 
 -15  11   6        2.29       -1.26     34.94 o 
 -14  11   6        5.58       -8.88     27.22 o 
 -13  11   6       59.31       62.28     31.68 o 
 -12  11   6      301.98      341.92     36.76 o 
 -11  11   6     1491.07     1604.80     67.30 o 
 -10  11   6      435.67      371.38     35.49 o 
  -9  11   6     2671.02     2707.19     70.72 o 
  -8  11   6       75.18       24.33     34.42 o 
  -7  11   6      761.56      726.40     52.29 o 
  -6  11   6      218.11      246.37     50.13 o 
  -5  11   6     1002.96     1084.48     59.71 o 
  -4  11   6      241.55      241.96     30.30 o 
  -3  11   6       42.86       29.68     28.36 o 
  -2  11   6       28.65       32.43     25.33 o 
  -1  11   6      494.36      458.96     35.90 o 
   0  11   6      647.41      611.07     45.48 o 
   1  11   6        3.11      -20.48     22.45 o 
   2  11   6        0.12       -1.96     23.88 o 
   3  11   6      148.85      115.77     37.83 o 
   4  11   6       37.55       31.60     26.35 o 
   5  11   6      409.13      444.20     37.52 o 
   6  11   6     1294.02     1118.11     52.26 o 
   7  11   6        2.68       13.13     27.52 o 
   8  11   6       83.31       55.17     38.05 o 
   9  11   6      204.27      237.85     33.76 o 
  10  11   6       99.86       66.11     35.17 o 
  11  11   6      263.38      243.78     37.44 o 
  12  11   6      363.76      380.56     54.75 o 
  13  11   6      241.45      297.02     38.67 o 
  14  11   6      530.78      587.93     58.72 o 
  15  11   6      125.61      139.92     37.14 o 
  16  11   6        5.43       22.16     32.93 o 
 -20  12   6      566.16      630.02     63.99 o 
 -19  12   6      793.23      848.52     65.74 o 
 -18  12   6      199.97      239.85     48.12 o 
 -17  12   6       20.23      -29.13     29.13 o 
 -16  12   6     1453.84     1568.13     65.40 o 
 -15  12   6      226.34      230.67     36.87 o 
 -14  12   6     1835.19     1942.72     72.04 o 
 -13  12   6     2457.28     2419.93     73.43 o 
 -12  12   6     3665.64     3747.99    101.32 o 
 -11  12   6       20.68       36.93     27.13 o 
 -10  12   6      945.26      898.25     59.33 o 
  -9  12   6        0.05      -13.95     43.77 o 
  -8  12   6     1560.59     1584.00     91.55 o 
  -7  12   6     2150.66     2050.85     99.72 o 
  -6  12   6     1032.56     1081.01     74.67 o 
  -5  12   6      123.78      143.84     45.75 o 
  -4  12   6     1128.45     1216.10     78.42 o 
  -3  12   6      172.66      151.45     58.24 o 
  -2  12   6     1062.08     1091.42     59.01 o 
  -1  12   6       93.31      108.56     29.88 o 
   0  12   6      108.76       86.66     48.06 o 
   1  12   6        2.51       -5.22     23.66 o 
   2  12   6     1519.77     1585.79     58.68 o 
   3  12   6        1.65        0.51     25.88 o 
   4  12   6     1544.69     1529.07     58.95 o 
   5  12   6      445.09      499.02     62.12 o 
   6  12   6     1385.06     1286.77     56.03 o 
   7  12   6      182.06      149.98     31.09 o 
   8  12   6      220.73      222.94     35.55 o 
   9  12   6       18.61        1.76     27.81 o 
  10  12   6      224.63      220.97     41.63 o 
  11  12   6        1.79        6.79     34.28 o 
  12  12   6      679.97      732.95     51.40 o 
  13  12   6      127.89      124.72     36.42 o 
  14  12   6      389.12      403.16     54.44 o 
  15  12   6        0.60        0.57     31.19 o 
 -19  13   6      380.41      496.62     60.35 o 
 -18  13   6       98.19      113.39     45.90 o 
 -17  13   6      393.98      445.25     55.55 o 
 -16  13   6       67.98       84.48     41.80 o 
 -15  13   6       11.77       19.27     31.70 o 
 -14  13   6       85.46      129.16     35.85 o 
 -13  13   6      186.92      154.53     33.62 o 
 -12  13   6        0.22      -10.81     46.01 o 
 -11  13   6     1761.05     1649.50    220.26 o 
 -10  13   6       30.80       78.71     50.18 o 
  -9  13   6      193.81      215.07     71.31 o 
  -8  13   6       20.83       76.84     50.97 o 
  -7  13   6       52.45       80.91     82.60 o 
  -6  13   6       37.61       47.24    110.92 o 
  -5  13   6      568.48      573.76     92.50 o 
  -4  13   6       12.58       87.01     48.69 o 
  -3  13   6        5.13       40.68     71.11 o 
  -2  13   6       61.81       54.50     43.78 o 
  -1  13   6        2.48       50.03     42.04 o 
   0  13   6        6.32      -37.05     37.05 o 
   1  13   6      134.34       74.36     35.88 o 
   2  13   6      223.73      237.58     33.75 o 
   3  13   6       48.12       42.96     28.78 o 
   4  13   6       36.16        7.53     27.40 o 
   5  13   6      231.23      276.54     52.21 o 
   6  13   6      645.41      623.44     45.66 o 
   7  13   6       78.73       39.24     30.28 o 
   8  13   6      121.28      156.40     34.15 o 
   9  13   6       12.13      -16.20     35.03 o 
  10  13   6       53.25       60.37     36.66 o 
  11  13   6       78.93      120.95     34.70 o 
  12  13   6       91.61       62.93     49.46 o 
  13  13   6        3.59       75.99     35.14 o 
 -18  14   6     1928.51     1985.09    151.16 o 
 -17  14   6      106.13       34.37    105.21 o 
 -16  14   6      796.68      886.79     78.26 o 
 -15  14   6      120.54       66.16     86.36 o 
 -14  14   6     1386.76     1457.46    149.35 o 
 -13  14   6       31.27      -48.82     48.82 o 
 -12  14   6      245.20      231.72     57.95 o 
 -11  14   6      246.14      161.34     54.80 o 
 -10  14   6     1300.92     1240.77    105.58 o 
  -9  14   6        0.97      -20.06     47.96 o 
  -8  14   6     2216.44     2295.66    228.78 o 
  -7  14   6       10.36      -41.17     41.17 o 
  -6  14   6     1025.33     1242.39    157.08 o 
  -5  14   6      106.12       70.46     58.04 o 
  -4  14   6      144.91      102.02     50.50 o 
  -3  14   6        0.21      -41.88     43.85 o 
  -2  14   6      419.14      416.45     60.62 o 
  -1  14   6        5.44       34.97     45.40 o 
   0  14   6     2862.34     2903.04    155.29 o 
   1  14   6       36.35       45.16     64.97 o 
   2  14   6     2213.65     2193.76    104.74 o 
   3  14   6      153.96      190.22     49.43 o 
   4  14   6      821.22      845.45     72.35 o 
   5  14   6      474.37      512.65     49.18 o 
   6  14   6      490.10      413.77     41.62 o 
   7  14   6      403.89      455.70     43.47 o 
   8  14   6     1214.98     1299.10     71.43 o 
   9  14   6       20.79       67.06     33.63 o 
  10  14   6      681.79      701.46     57.24 o 
  11  14   6       69.38      116.92     36.43 o 
  12  14   6      259.95      373.43     44.49 o 
 -16  15   6      183.57      110.53     99.44 o 
 -15  15   6       35.83      -59.03     84.78 o 
 -14  15   6       32.04       47.94     92.30 o 
 -13  15   6       21.51      107.75     89.14 o 
 -12  15   6      290.79      246.81    104.98 o 
 -11  15   6       72.70      179.66     58.48 o 
 -10  15   6      242.21      342.39     64.34 o 
  -9  15   6      567.27      598.86     73.05 o 
  -8  15   6        0.40      -56.92     66.36 o 
  -7  15   6      164.06      108.91     51.56 o 
  -6  15   6        0.02      -25.55     59.03 o 
  -5  15   6       84.10       -2.39     48.83 o 
  -4  15   6       60.95       74.98     56.25 o 
  -3  15   6       89.52       25.62     47.88 o 
  -2  15   6        3.32       32.94     45.41 o 
  -1  15   6       50.56      -48.18    111.52 o 
   0  15   6        5.09      -39.70     39.70 o 
   1  15   6       11.69        0.08     41.23 o 
   2  15   6       17.22       16.64     71.70 o 
   3  15   6      222.86      191.26     51.55 o 
   4  15   6        1.78        1.02     43.25 o 
   5  15   6       44.26       41.34     45.36 o 
   6  15   6       13.89       24.87     45.40 o 
   7  15   6      339.63      399.18     61.32 o 
   8  15   6       17.92      -28.02     41.18 o 
   9  15   6      169.50      194.22     53.15 o 
  10  15   6        0.55      -26.39     35.73 o 
 -14  16   6      752.62      827.97    144.20 o 
 -13  16   6       64.33      -19.02     88.34 o 
 -12  16   6      639.67      533.62    119.24 o 
 -11  16   6        0.16       -5.15     85.97 o 
 -10  16   6      241.03      384.67    113.70 o 
  -9  16   6        1.32       38.78     67.94 o 
  -8  16   6      302.80      344.72     66.34 o 
  -7  16   6       34.82       -3.74     51.27 o 
  -6  16   6     1441.81     1537.22    100.12 o 
  -5  16   6      281.07      398.68     94.09 o 
  -4  16   6     1832.83     2030.25    111.41 o 
  -3  16   6      150.00       17.84     60.41 o 
  -2  16   6     1272.28     1225.58     90.29 o 
  -1  16   6        1.93       12.70     48.54 o 
   0  16   6      774.67      800.23     77.72 o 
   1  16   6        9.13       -0.83     43.50 o 
   2  16   6      577.82      347.43     94.68 o 
   3  16   6        5.50      -43.10     43.10 o 
   4  16   6      769.75      765.15     75.60 o 
   5  16   6       47.69      -12.39     44.52 o 
   6  16   6      815.56      900.26     79.47 o 
   7  16   6      701.63      849.23     78.73 o 
   8  16   6     1396.19     1731.61    152.12 o 
 -11  17   6       38.40       46.75     95.87 o 
 -10  17   6       72.79       18.62    103.00 o 
  -9  17   6       25.67      -95.87     95.87 o 
  -8  17   6       97.77      -89.14     89.14 o 
  -7  17   6        0.42       25.27     80.62 o 
  -6  17   6        4.74      -45.44     45.44 o 
  -5  17   6       11.05      -49.93     75.27 o 
  -4  17   6      103.22      112.62     57.82 o 
  -3  17   6       10.52      -37.72     47.07 o 
  -2  17   6      267.42      186.88     96.46 o 
  -1  17   6        1.86      -47.87     47.87 o 
   0  17   6      203.92      285.69    112.11 o 
   1  17   6      144.04       69.72    104.98 o 
   2  17   6       56.83      -10.65     61.01 o 
   3  17   6        3.19      -62.59     72.10 o 
   4  17   6       11.08      -42.81     42.81 o 
   5  17   6        1.51      -15.61     48.03 o 
  -6  18   6      298.74      208.38    111.32 o 
  -5  18   6        7.16      -54.67     93.89 o 
  -4  18   6      380.15      284.61     68.22 o 
  -3  18   6        2.25       81.31    174.90 o 
  -2  18   6      864.53     1104.96     93.07 o 
  -1  18   6       28.53       23.25     64.77 o 
   0  18   6      944.95     1049.53    135.09 o 
   1  18   6      375.08      337.50    113.50 o 
 -26   1   7      299.63      278.18     44.27 o 
 -25   1   7        8.82       -5.64     35.72 o 
 -24   1   7     1162.20     1232.34     58.34 o 
 -23   1   7        5.22      -24.63     24.63 o 
 -22   1   7      911.80      936.66     51.85 o 
 -21   1   7      111.75       80.91     23.47 o 
 -20   1   7     2723.18     2662.10     59.79 o 
 -19   1   7       85.85      115.10     23.33 o 
 -18   1   7     1368.67     1237.35     41.45 o 
 -17   1   7       42.18       25.25     19.72 o 
 -16   1   7      559.24      536.65     28.41 o 
 -15   1   7      237.28      296.42     26.20 o 
 -14   1   7     1084.67      991.24     36.16 o 
 -13   1   7      158.33      195.12     19.00 o 
 -12   1   7     5380.91     5259.47     99.97 o 
 -11   1   7        6.07       -1.72     13.81 o 
 -10   1   7    14122.38    14304.27    170.37 o 
  -9   1   7        2.20      -11.85     11.85 o 
  -8   1   7     9306.29     9585.80     97.35 o 
  -7   1   7     2859.19     2984.48     53.42 o 
  -6   1   7      714.19     1122.31     30.76 o 
  -5   1   7      773.16      913.94     28.29 o 
  -4   1   7       99.98        6.98     12.70 o 
  -3   1   7      331.84      369.30     18.71 o 
  -2   1   7     4191.92     3850.87     46.93 o 
  -1   1   7      580.84      647.60     19.40 o 
   0   1   7    17431.77    18227.60    163.47 o 
   1   1   7      856.21      948.23     26.19 o 
   2   1   7     4163.40     4083.76     52.66 o 
   3   1   7        7.94       18.20     11.99 o 
   4   1   7     2246.55     2105.78     37.73 o 
   5   1   7      881.38      844.55     29.51 o 
   6   1   7     2109.51     1992.20     70.03 o 
   7   1   7      151.87      165.10     18.40 o 
   8   1   7     3085.06     2897.21     50.96 o 
   9   1   7      219.88      236.49     20.01 o 
  10   1   7     1962.38     2010.97     51.42 o 
  11   1   7       48.85       50.08     19.78 o 
  12   1   7     1948.08     1862.70     53.53 o 
  13   1   7       14.98       51.34     22.04 o 
  14   1   7      100.25      179.08     32.56 o 
  15   1   7        3.36       -1.70     29.62 o 
  16   1   7      130.15      124.34     35.43 o 
  17   1   7       21.89       74.62     32.00 o 
  18   1   7       35.65       79.93     32.40 o 
  19   1   7       85.71       70.60     40.29 o 
  20   1   7      474.69      539.57    100.23 o 
 -26   2   7       17.32       15.82     33.64 o 
 -25   2   7      154.51       83.16     34.95 o 
 -24   2   7       87.02       58.19     50.60 o 
 -23   2   7      108.38       46.75     31.40 o 
 -22   2   7       34.94       24.51     34.25 o 
 -21   2   7      660.87      670.24     65.12 o 
 -20   2   7      400.46      458.20     33.66 o 
 -19   2   7      308.71      251.62     27.82 o 
 -18   2   7      100.03       85.04     24.12 o 
 -17   2   7     1349.47     1293.14     40.18 o 
 -16   2   7        5.18       10.51     19.19 o 
 -15   2   7     3015.75     3180.46     56.57 o 
 -14   2   7     1690.38     1737.90     41.62 o 
 -13   2   7      880.98      895.44     31.36 o 
 -12   2   7      194.78      208.07     18.54 o 
 -11   2   7     1532.63     1590.77     35.62 o 
 -10   2   7     1113.44     1278.44     30.75 o 
  -9   2   7       55.94       47.32     12.98 o 
  -8   2   7      413.86      449.27     23.29 o 
  -7   2   7     1378.61     1349.20     35.25 o 
  -6   2   7     1067.06     1318.77     34.59 o 
  -5   2   7     3543.76     3940.89     58.35 o 
  -4   2   7     2624.29     3100.24     50.00 o 
  -3   2   7     1352.94     1320.67     32.08 o 
  -2   2   7     2484.50     2460.48     39.97 o 
  -1   2   7      626.41      619.67     19.50 o 
   0   2   7     6096.22     6996.84     80.42 o 
   1   2   7      234.60      243.00     14.68 o 
   2   2   7      106.09      157.14     13.48 o 
   3   2   7      833.28      879.50     43.03 o 
   4   2   7      215.40      194.74     15.70 o 
   5   2   7       52.58       36.10      8.88 o 
   6   2   7      413.91      398.98     26.51 o 
   7   2   7       32.58       21.97     11.75 o 
   8   2   7        0.78       -5.92     12.99 o 
   9   2   7       78.37       86.05     17.76 o 
  10   2   7      202.87      174.42     24.99 o 
  11   2   7      185.90      177.20     25.71 o 
  12   2   7        1.35      -12.67     16.45 o 
  13   2   7      313.38      378.06     33.87 o 
  14   2   7        4.11      -13.62     19.31 o 
  15   2   7       13.45       34.30     25.21 o 
  16   2   7        0.25       12.09     31.19 o 
  17   2   7       66.21      109.46     37.73 o 
  18   2   7      975.37     1049.38     66.98 o 
  19   2   7      527.42      595.21     58.77 o 
 -26   3   7      465.44      542.75     48.34 o 
 -25   3   7       50.16       29.63     29.17 o 
 -24   3   7     1044.80     1057.71     51.10 o 
 -23   3   7        0.28       29.16     27.91 o 
 -22   3   7     1743.83     1700.69     57.68 o 
 -21   3   7       14.76      -23.35     23.35 o 
 -20   3   7      295.99      295.35     31.76 o 
 -19   3   7       45.20       43.15     21.22 o 
 -18   3   7      545.29      581.94     30.64 o 
 -17   3   7      408.14      413.80     37.93 o 
 -16   3   7      359.62      310.49     37.97 o 
 -15   3   7       32.88       22.77     17.94 o 
 -14   3   7     7119.01     6859.27     86.78 o 
 -13   3   7      159.31      140.96     18.57 o 
 -12   3   7     1860.28     1671.90     37.95 o 
 -11   3   7     1026.91     1111.89     31.01 o 
 -10   3   7     5918.16     5573.89     69.09 o 
  -9   3   7     5897.98     6111.46     77.66 o 
  -8   3   7      120.26       75.20     11.98 o 
  -7   3   7     1289.23     1244.71     37.51 o 
  -6   3   7     8356.95     8306.99    109.61 o 
  -5   3   7     4280.89     4557.31     64.46 o 
  -4   3   7       39.83        5.26     18.57 o 
  -3   3   7     3527.15     3923.59     57.02 o 
  -2   3   7     7041.99     7025.01     73.87 o 
  -1   3   7      721.37      738.08     21.38 o 
   0   3   7     4607.94     4446.90     58.51 o 
   1   3   7     1537.56     1669.79     33.25 o 
   2   3   7    12461.50    12634.34    149.06 o 
   3   3   7      852.16      862.25     36.19 o 
   4   3   7      288.07      242.31     16.47 o 
   5   3   7        9.53       24.62     15.32 o 
   6   3   7      401.91      261.85     21.91 o 
   7   3   7        0.01        4.10     16.04 o 
   8   3   7      525.42      573.03     33.54 o 
   9   3   7      496.17      497.23     29.93 o 
  10   3   7     3268.46     3199.58     65.78 o 
  11   3   7       10.27      198.26    114.43 o 
  12   3   7     1689.66     1783.96     53.10 o 
  13   3   7       70.60       57.74     23.59 o 
  14   3   7      887.23      924.62     42.88 o 
  15   3   7      130.39      115.67     29.27 o 
  16   3   7     2182.89     2230.56     82.91 o 
  17   3   7      132.54      165.63     32.90 o 
  18   3   7      333.65      370.34     50.28 o 
  19   3   7       73.77       50.16     41.03 o 
 -26   4   7       10.85       14.95     32.24 o 
 -25   4   7       19.67       42.38     42.48 o 
 -24   4   7      156.17      170.74     36.42 o 
 -23   4   7        4.07       -4.64     26.39 o 
 -22   4   7       11.41      -11.53     24.42 o 
 -21   4   7      200.31      130.32     29.13 o 
 -20   4   7       41.86       17.16     24.55 o 
 -19   4   7      215.77      199.47     28.11 o 
 -18   4   7       91.11       74.40     25.31 o 
 -17   4   7       41.12       20.26     22.85 o 
 -16   4   7      236.18      179.36     25.99 o 
 -15   4   7      950.18     1002.96     38.03 o 
 -14   4   7      161.97      167.46     22.03 o 
 -13   4   7       57.58       51.96     16.95 o 
 -12   4   7      293.54      432.24     47.60 o 
 -11   4   7      688.45      687.61     26.21 o 
 -10   4   7      226.22      325.51     22.25 o 
  -9   4   7       34.19       66.55     13.28 o 
  -8   4   7      301.38      294.94     15.99 o 
  -7   4   7       78.14       40.95     12.25 o 
  -6   4   7     4197.17     4444.49     65.79 o 
  -5   4   7      450.57      479.58     23.19 o 
  -4   4   7     2886.54     3081.30     50.64 o 
  -3   4   7     2258.31     2402.35     38.82 o 
  -2   4   7      328.56      362.41     17.27 o 
  -1   4   7      589.84      613.94     20.15 o 
   0   4   7     2051.42     2241.38     37.96 o 
   1   4   7     2362.63     2463.21     40.39 o 
   2   4   7        2.39        1.49     10.64 o 
   3   4   7     1071.73     1121.25     33.19 o 
   4   4   7      398.27      413.35     23.70 o 
   5   4   7      197.83      216.52     20.34 o 
   6   4   7      604.34      663.23     32.32 o 
   7   4   7        1.47       -5.05     16.04 o 
   8   4   7      134.28       98.34     32.32 o 
   9   4   7        0.01        4.66     18.48 o 
  10   4   7      505.47      516.20     32.76 o 
  11   4   7      132.07      130.14     30.21 o 
  12   4   7      201.35      210.20     31.63 o 
  13   4   7       67.49       65.18     34.76 o 
  14   4   7      289.28      237.59     33.92 o 
  15   4   7       36.80       71.21     29.63 o 
  16   4   7      789.51      897.16     60.94 o 
  17   4   7       46.49       81.33     41.74 o 
  18   4   7      156.13      159.77     41.74 o 
  19   4   7       96.63       73.07     41.59 o 
 -25   5   7       50.98       60.70     42.83 o 
 -24   5   7      202.13      282.07     40.85 o 
 -23   5   7      222.37      219.53     40.60 o 
 -22   5   7        4.04       -2.81     27.15 o 
 -21   5   7       11.99       19.52     25.98 o 
 -20   5   7      732.54      758.02     40.99 o 
 -19   5   7      112.35       95.05     26.63 o 
 -18   5   7     2252.77     2250.46     60.35 o 
 -17   5   7      201.09      229.77     28.70 o 
 -16   5   7     3981.01     3969.45     76.20 o 
 -15   5   7      651.58      697.03     36.11 o 
 -14   5   7     1319.02     1254.47     44.16 o 
 -13   5   7       90.43       64.00     21.73 o 
 -12   5   7     1438.97     1297.77     45.67 o 
 -11   5   7     2751.24     2889.09    111.04 o 
 -10   5   7     2109.48     1924.11     46.51 o 
  -9   5   7       19.33       19.00     18.40 o 
  -8   5   7     8384.83     8099.82    142.38 o 
  -7   5   7        5.63        4.15     10.83 o 
  -6   5   7     8044.14     8262.08     88.38 o 
  -5   5   7      835.42      955.37     24.34 o 
  -4   5   7     7956.88     7667.75     88.77 o 
  -3   5   7       36.56       74.48     12.63 o 
  -2   5   7     3022.73     2740.57     76.07 o 
  -1   5   7        1.66        0.74      7.98 o 
   0   5   7     8623.43     8317.17    126.09 o 
   1   5   7       52.11       52.25     15.72 o 
   2   5   7     3595.85     3397.83     57.01 o 
   3   5   7     2155.72     2144.59     47.76 o 
   4   5   7     3844.52     3749.54     71.73 o 
   5   5   7      998.25     1095.67     35.85 o 
   6   5   7      328.63      295.64     25.66 o 
   7   5   7      345.79      333.63     25.30 o 
   8   5   7     2322.95     2257.28     67.02 o 
   9   5   7      107.39       94.67     23.29 o 
  10   5   7     1230.24     1200.35     49.61 o 
  11   5   7       61.65       65.60     25.59 o 
  12   5   7     2488.17     2575.62     73.65 o 
  13   5   7      874.42      936.70     48.78 o 
  14   5   7     1578.18     1650.34     64.19 o 
  15   5   7       28.12       27.54     27.27 o 
  16   5   7     1768.66     1761.21     73.42 o 
  17   5   7       10.05        1.50     28.96 o 
  18   5   7      441.39      421.25     53.06 o 
  19   5   7       30.28       27.40     33.53 o 
 -25   6   7       18.78       -3.15     33.80 o 
 -24   6   7        0.43      -32.59     32.59 o 
 -23   6   7       26.29      -19.61     30.30 o 
 -22   6   7       81.96       68.59     36.60 o 
 -21   6   7       55.72       84.80     30.86 o 
 -20   6   7      106.42      106.14     66.26 o 
 -19   6   7       20.17       51.40     29.10 o 
 -18   6   7      357.60      315.56     31.20 o 
 -17   6   7        0.02      -12.84     21.35 o 
 -16   6   7       66.29       67.88     23.75 o 
 -15   6   7       10.12       10.39     23.17 o 
 -14   6   7       98.61       58.80     23.91 o 
 -13   6   7      854.93      871.90     38.03 o 
 -12   6   7     1035.80     1072.20     39.54 o 
 -11   6   7        1.65      -15.17     27.66 o 
 -10   6   7      153.75      170.54     22.64 o 
  -9   6   7       57.01       57.97     18.85 o 
  -8   6   7      185.04      217.79     21.48 o 
  -7   6   7     1672.93     1745.39     46.30 o 
  -6   6   7     1429.11     1398.71     65.61 o 
  -5   6   7       68.67       77.59     21.53 o 
  -4   6   7      781.71      790.16     26.22 o 
  -3   6   7      633.22      663.35     24.80 o 
  -2   6   7      211.31      248.99     25.06 o 
  -1   6   7       30.79       13.21     15.57 o 
   0   6   7     1087.46     1208.33     39.25 o 
   1   6   7      122.52      156.79     18.43 o 
   2   6   7      348.41      371.82     23.60 o 
   3   6   7      261.40      262.32     21.97 o 
   4   6   7        0.15        5.02     16.53 o 
   5   6   7      111.51      117.34     18.95 o 
   6   6   7      437.27      467.77     31.72 o 
   7   6   7      569.32      551.72     42.01 o 
   8   6   7      175.03      167.33     27.03 o 
   9   6   7       37.87       -1.53     17.74 o 
  10   6   7       58.20       42.07     24.64 o 
  11   6   7      118.83      116.54     28.11 o 
  12   6   7       10.17       10.38     25.03 o 
  13   6   7      161.86      173.82     40.77 o 
  14   6   7        0.04       13.17     26.36 o 
  15   6   7      121.77      100.59     35.50 o 
  16   6   7        2.58       -3.76     39.51 o 
  17   6   7        0.95      -23.81     36.88 o 
  18   6   7       19.85       10.39     31.91 o 
 -24   7   7      105.42      175.67     39.00 o 
 -23   7   7       83.06       59.28     33.89 o 
 -22   7   7       15.26       23.12     30.16 o 
 -21   7   7       32.63       29.61     37.48 o 
 -20   7   7      145.51      122.54     33.49 o 
 -19   7   7      128.43      115.50     36.31 o 
 -18   7   7     1867.08     1871.53     75.28 o 
 -17   7   7      157.18      185.25     31.66 o 
 -16   7   7     1682.26     1750.68     53.02 o 
 -15   7   7      412.19      493.96     33.67 o 
 -14   7   7     1553.24     1525.09     49.13 o 
 -13   7   7      363.92      364.89     29.15 o 
 -12   7   7     1115.17     1182.97     42.21 o 
 -11   7   7      329.19      313.46     27.38 o 
 -10   7   7     2346.70     2193.43     52.46 o 
  -9   7   7      249.69      238.41     24.01 o 
  -8   7   7     4389.21     4247.58     70.23 o 
  -7   7   7        9.38       -4.58     12.22 o 
  -6   7   7     1903.20     1621.84     41.35 o 
  -5   7   7      116.11      114.18     17.96 o 
  -4   7   7     1855.68     1841.90     41.29 o 
  -3   7   7       26.42       -0.57     17.16 o 
  -2   7   7     2699.34     2617.85     52.23 o 
  -1   7   7       20.34       53.21     17.79 o 
   0   7   7     8273.87     8217.28    103.42 o 
   1   7   7     1453.20     1438.32     59.12 o 
   2   7   7    10416.06     9943.19    120.26 o 
   3   7   7      251.37      293.48     31.45 o 
   4   7   7     2321.69     2392.24     60.58 o 
   5   7   7      261.17      274.58     28.77 o 
   6   7   7     1831.53     1793.44     55.55 o 
   7   7   7       26.20       23.06     22.91 o 
   8   7   7      505.68      531.32     37.51 o 
   9   7   7      458.30      430.70     35.63 o 
  10   7   7     2144.52     2066.39     67.13 o 
  11   7   7       84.51       75.20     26.74 o 
  12   7   7      294.00      352.63     43.46 o 
  13   7   7        5.47       51.43     31.99 o 
  14   7   7     1457.67     1397.78     76.53 o 
  15   7   7        0.00      -19.41     37.96 o 
  16   7   7     1221.86     1196.88     91.81 o 
  17   7   7       11.68       13.22     35.30 o 
  18   7   7     1681.14     1741.10     85.67 o 
 -24   8   7       77.25       18.41     36.37 o 
 -23   8   7        1.34       10.29     32.55 o 
 -22   8   7       42.78       46.46     37.17 o 
 -21   8   7      172.40      143.87     35.72 o 
 -20   8   7      105.05       79.61     33.68 o 
 -19   8   7       21.76       25.38     29.12 o 
 -18   8   7       40.07        7.28     28.56 o 
 -17   8   7      112.22      167.92     33.51 o 
 -16   8   7      215.22      293.61     36.24 o 
 -15   8   7      318.10      363.15     35.11 o 
 -14   8   7      205.24      219.15     31.43 o 
 -13   8   7       74.36       21.35     27.58 o 
 -12   8   7       20.64       18.39     22.34 o 
 -11   8   7      644.44      657.61     34.08 o 
 -10   8   7      107.77      142.33     27.82 o 
  -9   8   7      288.19      320.85     25.99 o 
  -8   8   7        5.93       -5.28     12.28 o 
  -7   8   7     1107.27     1101.95     37.28 o 
  -6   8   7      312.91      347.86     23.45 o 
  -5   8   7        3.05       -0.41     20.80 o 
  -4   8   7       21.54       -4.04     21.60 o 
  -3   8   7      385.27      423.76     30.28 o 
  -2   8   7      790.98      734.30     30.81 o 
  -1   8   7      451.78      439.66     26.40 o 
   0   8   7      144.44      187.57     31.60 o 
   1   8   7      641.04      690.15     36.09 o 
   2   8   7     1829.48     1909.54     55.46 o 
   3   8   7      900.56      935.08     40.71 o 
   4   8   7      217.98      169.57     26.60 o 
   5   8   7       37.80       45.22     24.45 o 
   6   8   7     1012.33      998.72     45.56 o 
   7   8   7       13.36       18.64     22.87 o 
   8   8   7      495.09      512.54     37.62 o 
   9   8   7      229.16      230.14     31.10 o 
  10   8   7      509.35      529.18     40.16 o 
  11   8   7       11.68       10.92     24.94 o 
  12   8   7      316.78      345.83     36.87 o 
  13   8   7       12.51        7.47     26.90 o 
  14   8   7      148.40      154.87     34.43 o 
  15   8   7       24.83       16.38     30.71 o 
  16   8   7       23.78       46.23     31.05 o 
  17   8   7      115.85       98.14     33.98 o 
 -23   9   7      121.47      106.41     78.34 o 
 -22   9   7      146.08      240.73     75.94 o 
 -21   9   7        9.43      -21.35     31.37 o 
 -20   9   7      141.38      160.76     36.55 o 
 -19   9   7       21.48       24.62     41.40 o 
 -18   9   7      593.07      659.82     64.44 o 
 -17   9   7       26.39       58.51     30.26 o 
 -16   9   7      788.80      934.29     50.41 o 
 -15   9   7       25.39       26.74     26.37 o 
 -14   9   7      434.04      388.37     40.88 o 
 -13   9   7      165.36      165.27     35.76 o 
 -12   9   7      204.63      164.04     31.09 o 
 -11   9   7        7.00       -1.04     24.93 o 
 -10   9   7     2166.54     2334.49     55.97 o 
  -9   9   7      290.66      277.86     39.84 o 
  -8   9   7     1793.04     1835.74     48.46 o 
  -7   9   7      245.05      254.35     23.90 o 
  -6   9   7     2704.64     2761.31     67.33 o 
  -5   9   7      533.42      550.77     35.01 o 
  -4   9   7       95.35       46.66     24.56 o 
  -3   9   7      212.42      248.04     27.98 o 
  -2   9   7      102.07      101.02     29.15 o 
  -1   9   7     1698.78     1743.81     64.74 o 
   0   9   7     1504.37     1412.92     81.66 o 
   1   9   7     3913.31     3719.77     96.35 o 
   2   9   7     5526.08     5432.02     97.49 o 
   3   9   7     1718.48     1801.38     57.53 o 
   4   9   7     4764.53     4730.31     92.72 o 
   5   9   7     4773.88     4801.12     93.92 o 
   6   9   7      185.96      227.15     34.31 o 
   7   9   7      226.78      181.59     30.46 o 
   8   9   7        8.79       16.22     24.72 o 
   9   9   7      507.07      558.22     41.64 o 
  10   9   7     1222.76     1243.88     54.54 o 
  11   9   7       47.70       42.38     27.33 o 
  12   9   7     1624.59     1645.99     64.43 o 
  13   9   7      798.37      739.13     49.13 o 
  14   9   7     2531.07     2597.49    190.23 o 
  15   9   7      355.12      346.98     42.23 o 
  16   9   7      365.42      329.73     43.41 o 
 -22  10   7       62.57       53.77     36.64 o 
 -21  10   7      408.31      423.75     46.45 o 
 -20  10   7        0.08      -17.80     51.00 o 
 -19  10   7       18.47        5.95     30.30 o 
 -18  10   7      202.02      222.30     37.11 o 
 -17  10   7      392.03      466.25     43.17 o 
 -16  10   7       65.49      109.00     39.51 o 
 -15  10   7      529.31      572.39     46.59 o 
 -14  10   7       10.21       11.55     26.96 o 
 -13  10   7        3.93       24.85     27.22 o 
 -12  10   7      170.86      209.31     32.56 o 
 -11  10   7       54.42       40.98     25.31 o 
 -10  10   7       69.40       67.05     26.36 o 
  -9  10   7      261.10      308.57     31.09 o 
  -8  10   7       19.74       12.93     35.19 o 
  -7  10   7        2.28       -8.38     25.04 o 
  -6  10   7     1980.74     1976.98     59.58 o 
  -5  10   7     1234.44     1179.03     55.15 o 
  -4  10   7       46.92       40.90     29.13 o 
  -3  10   7     1412.34     1487.77     62.87 o 
  -2  10   7        3.46      -12.57     26.24 o 
  -1  10   7       87.27      116.64     30.76 o 
   0  10   7      380.23      286.69     43.79 o 
   1  10   7      801.18      730.30     47.04 o 
   2  10   7     2859.40     2712.67     70.80 o 
   3  10   7     3026.04     2953.79     73.93 o 
   4  10   7      105.49       42.02     26.29 o 
   5  10   7     1173.22     1211.80     67.02 o 
   6  10   7     1292.00     1360.84     55.17 o 
   7  10   7     1168.56     1134.08     51.91 o 
   8  10   7     1388.14     1193.00     53.34 o 
   9  10   7      287.19      308.63     35.68 o 
  10  10   7       41.98       63.83     28.72 o 
  11  10   7     1115.24     1059.77     54.23 o 
  12  10   7      484.73      467.36     42.70 o 
  13  10   7      327.24      300.80     45.20 o 
  14  10   7        8.37       54.43     36.98 o 
  15  10   7        4.16      133.35     34.78 o 
  16  10   7      281.45      351.05     52.96 o 
 -21  11   7        5.68      -29.34     34.63 o 
 -20  11   7     1755.38     1748.10     72.58 o 
 -19  11   7     1482.82     1538.42     74.56 o 
 -18  11   7     2458.96     2457.18     81.26 o 
 -17  11   7       65.88       58.86     32.86 o 
 -16  11   7     2224.99     2281.27     74.10 o 
 -15  11   7      118.93      137.58     34.52 o 
 -14  11   7       20.32       51.60     28.03 o 
 -13  11   7      769.98      837.64     47.66 o 
 -12  11   7     1383.82     1489.93     83.53 o 
 -11  11   7      919.07      997.10     47.78 o 
 -10  11   7     1314.06     1345.44     67.37 o 
  -9  11   7       13.15       17.85     35.46 o 
  -8  11   7     4755.17     4531.47    111.19 o 
  -7  11   7        6.75      -20.24     43.24 o 
  -6  11   7       92.34       70.42     45.46 o 
  -5  11   7      988.26     1093.72     66.78 o 
  -4  11   7     3413.25     3405.80     92.47 o 
  -3  11   7      217.44      226.58     36.11 o 
  -2  11   7      518.41      506.95     44.42 o 
  -1  11   7        0.08       28.40     27.73 o 
   0  11   7     1844.33     1758.08     82.52 o 
   1  11   7      193.35      179.31     34.54 o 
   2  11   7        7.43       31.12     29.75 o 
   3  11   7       10.69      -25.03     25.03 o 
   4  11   7     2392.52     2274.83     80.35 o 
   5  11   7      203.04      203.70     32.63 o 
   6  11   7     1360.15     1458.87     58.18 o 
   7  11   7      152.74      156.27     31.75 o 
   8  11   7      516.27      490.83     41.10 o 
   9  11   7      247.31      237.96     35.32 o 
  10  11   7      533.92      541.19     43.88 o 
  11  11   7      142.25      111.86     36.37 o 
  12  11   7     1140.44     1106.45     58.30 o 
  13  11   7       64.36      138.00     39.93 o 
  14  11   7     1376.06     1318.41     65.07 o 
  15  11   7      244.71      186.90     66.00 o 
 -20  12   7      242.75      142.56     58.19 o 
 -19  12   7      107.30      107.41     37.62 o 
 -18  12   7       14.35       29.05     34.71 o 
 -17  12   7     1415.04     1385.16     64.91 o 
 -16  12   7      171.49       98.56     34.88 o 
 -15  12   7       97.19       90.80     34.36 o 
 -14  12   7      237.37      310.44     38.76 o 
 -13  12   7       11.25       39.00     38.38 o 
 -12  12   7       24.10      -21.64     37.39 o 
 -11  12   7      472.41      384.00     49.89 o 
 -10  12   7      253.02      281.96     58.44 o 
  -9  12   7        9.99       36.69     44.50 o 
  -8  12   7       47.16       33.28     76.06 o 
  -7  12   7      113.62       45.92     49.30 o 
  -6  12   7      463.31      353.13     65.37 o 
  -5  12   7       48.60       77.95     70.12 o 
  -4  12   7      169.87      110.09     49.21 o 
  -3  12   7       22.09       22.26     41.33 o 
  -2  12   7      408.93      444.34     42.43 o 
  -1  12   7      237.23      186.76     35.31 o 
   0  12   7        0.07      -26.03     26.74 o 
   1  12   7      127.65       11.14     42.39 o 
   2  12   7       25.63       16.22     29.87 o 
   3  12   7        1.47      -26.51     34.09 o 
   4  12   7        5.99      -23.79     23.79 o 
   5  12   7      182.68      198.91     36.87 o 
   6  12   7       48.20       29.23     30.38 o 
   7  12   7      523.81      432.66     45.50 o 
   8  12   7       38.64      128.54     40.76 o 
   9  12   7        0.19      -34.72     34.72 o 
  10  12   7      100.68       67.11     35.87 o 
  11  12   7       53.32       38.42     31.92 o 
  12  12   7       91.76      126.96     41.65 o 
  13  12   7       42.77       22.71     33.91 o 
  14  12   7        0.47       73.69     71.31 o 
 -19  13   7      359.47      316.86     54.82 o 
 -18  13   7      817.37      789.29     66.30 o 
 -17  13   7       15.54      -18.71     33.62 o 
 -16  13   7     1222.85     1332.14     79.31 o 
 -15  13   7       24.73        4.06     41.03 o 
 -14  13   7     2548.87     2633.48    121.32 o 
 -13  13   7      232.78      103.80     53.53 o 
 -12  13   7     1117.14     1241.57     85.67 o 
 -11  13   7      126.39       26.66     70.91 o 
 -10  13   7      802.94      801.18     76.04 o 
  -9  13   7        8.63       11.81     49.02 o 
  -8  13   7      866.84     1023.68     81.47 o 
  -7  13   7       20.93       32.70     48.95 o 
  -6  13   7     1802.54     1930.37    112.51 o 
  -5  13   7       39.06       51.99    105.97 o 
  -4  13   7     2399.98     2421.40    120.04 o 
  -3  13   7       11.10      -40.82     40.82 o 
  -2  13   7     1870.61     1940.92     99.12 o 
  -1  13   7        9.52       43.10     44.81 o 
   0  13   7      899.43     1006.44    113.90 o 
   1  13   7      186.96      198.99     47.35 o 
   2  13   7     1132.18     1192.41     77.51 o 
   3  13   7        1.49        5.81     28.14 o 
   4  13   7      904.83     1020.91     59.27 o 
   5  13   7      198.40      224.02     40.16 o 
   6  13   7     1351.70     1331.47     67.83 o 
   7  13   7      653.87      621.32     53.90 o 
   8  13   7      408.68      385.14     47.49 o 
   9  13   7      168.14      138.83     41.30 o 
  10  13   7      316.72      344.05     49.37 o 
  11  13   7       21.49       35.44     47.40 o 
  12  13   7      304.18      350.98     67.69 o 
 -17  14   7       30.17      -34.07     87.55 o 
 -16  14   7        2.40      160.44     99.04 o 
 -15  14   7        9.72       -5.11     78.84 o 
 -14  14   7       53.59       80.26     82.40 o 
 -13  14   7       19.16      -64.89     81.61 o 
 -12  14   7      311.58      207.71     94.29 o 
 -11  14   7       14.14       17.71     53.30 o 
 -10  14   7      132.31      133.60     67.15 o 
  -9  14   7       53.26       37.07     47.67 o 
  -8  14   7       48.60       41.92     84.98 o 
  -7  14   7       17.77       22.35     60.02 o 
  -6  14   7        3.05      -47.37     53.09 o 
  -5  14   7       11.69       39.69     47.27 o 
  -4  14   7        0.79       -5.51     46.72 o 
  -3  14   7        4.75        1.36     43.26 o 
  -2  14   7        3.17       34.00     46.25 o 
  -1  14   7       95.69      187.49     53.62 o 
   0  14   7      200.78      239.47     53.58 o 
   1  14   7       97.18      -18.41     39.23 o 
   2  14   7        1.26      -46.35     61.40 o 
   3  14   7      122.99      103.48     46.92 o 
   4  14   7        3.34        0.73     32.60 o 
   5  14   7       24.46       51.97     34.68 o 
   6  14   7       68.71      107.48     37.48 o 
   7  14   7       39.09       49.39     36.58 o 
   8  14   7        0.84       22.36     36.20 o 
   9  14   7       21.78       22.99     44.61 o 
  10  14   7        3.56       -2.15     65.17 o 
  11  14   7        1.43      -33.71     45.37 o 
 -15  15   7        6.05      -88.74     90.72 o 
 -14  15   7      989.14     1103.30    148.56 o 
 -13  15   7      215.72      196.15     72.69 o 
 -12  15   7      588.47      682.75     78.91 o 
 -11  15   7       67.43      -22.43     47.99 o 
 -10  15   7      704.88      643.07     77.37 o 
  -9  15   7      111.74      103.18     56.92 o 
  -8  15   7      479.93      580.45    152.72 o 
  -7  15   7        5.42      -31.29     47.65 o 
  -6  15   7     2111.82     1937.58    110.09 o 
  -5  15   7      134.40      230.06     60.99 o 
  -4  15   7      756.43      816.20    152.52 o 
  -3  15   7        1.72      -44.16     44.16 o 
  -2  15   7      774.76      947.73     80.51 o 
  -1  15   7        0.26      -10.95     47.46 o 
   0  15   7      667.24      783.94     73.93 o 
   1  15   7      292.79      361.03     84.98 o 
   2  15   7     1926.58     2187.19    159.26 o 
   3  15   7       16.52      -16.17     44.28 o 
   4  15   7      876.56      976.05     82.06 o 
   5  15   7        0.04       54.84     47.60 o 
   6  15   7      850.87      802.02    137.07 o 
   7  15   7       96.69       56.10     50.36 o 
   8  15   7      251.70      206.90    134.89 o 
   9  15   7       24.25       55.82     37.75 o 
 -13  16   7       37.57      -64.57     97.85 o 
 -12  16   7        0.09       19.02     94.29 o 
 -11  16   7      415.77      438.40    132.91 o 
 -10  16   7        7.98      -10.65     57.15 o 
  -9  16   7        4.20      -17.83     55.15 o 
  -8  16   7       18.75       -4.70     54.00 o 
  -7  16   7       37.77       28.16    143.01 o 
  -6  16   7       73.35       43.91     53.35 o 
  -5  16   7      102.57      158.33     61.08 o 
  -4  16   7       80.03       96.42     52.72 o 
  -3  16   7       54.98       99.65     53.49 o 
  -2  16   7      269.95      244.48     60.22 o 
  -1  16   7       20.60       -4.58     51.90 o 
   0  16   7      229.65      300.22     76.46 o 
   1  16   7      147.62      108.72     53.35 o 
   2  16   7       86.63      224.83     75.07 o 
   3  16   7       19.30      -62.59     62.59 o 
   4  16   7       12.72      -22.81     56.85 o 
   5  16   7       12.66       38.32     67.15 o 
   6  16   7       33.37       98.01     54.57 o 
   7  16   7      327.87      330.13     65.25 o 
 -10  17   7      201.10       93.89     98.25 o 
  -9  17   7       28.95      -37.50     56.47 o 
  -8  17   7      548.88      615.11     88.74 o 
  -7  17   7        2.73      -30.04     75.67 o 
  -6  17   7      266.80      310.26     84.98 o 
  -5  17   7      115.68      107.72     65.17 o 
  -4  17   7      784.98      821.81     85.27 o 
  -3  17   7      244.90      196.41     71.51 o 
  -2  17   7      814.19      863.37     84.26 o 
  -1  17   7        0.18       30.15     55.86 o 
   0  17   7     1024.42     1182.45    218.88 o 
   1  17   7      246.56      294.65     65.14 o 
   2  17   7      778.86      838.67    153.71 o 
   3  17   7      187.18      154.01     58.36 o 
 -26   0   8      356.44      341.15     65.37 o 
 -25   0   8      100.53       42.34    104.98 o 
 -24   0   8      982.76     1026.55     81.75 o 
 -23   0   8       51.54       86.00     50.51 o 
 -22   0   8      430.55      412.93     61.22 o 
 -21   0   8      110.40      114.41     45.83 o 
 -20   0   8     1409.58     1379.14     81.31 o 
 -19   0   8       22.17      -36.42     36.42 o 
 -18   0   8     3285.92     3184.50     86.36 o 
 -17   0   8      914.99     1042.44     52.43 o 
 -16   0   8    11902.45    11932.89    187.36 o 
 -15   0   8       24.58       60.76     37.96 o 
 -14   0   8     4217.39     4166.33     89.88 o 
 -13   0   8      263.87      303.22     29.67 o 
 -12   0   8        9.73       39.55     24.02 o 
 -11   0   8      289.57      351.34     29.76 o 
 -10   0   8       11.53       29.88     20.58 o 
  -9   0   8       14.77        3.28     19.21 o 
  -8   0   8     2614.13     2435.88     77.99 o 
  -7   0   8      826.11      849.74     34.29 o 
  -6   0   8     3313.75     3468.51     64.23 o 
  -5   0   8      865.45     1014.41     31.57 o 
  -4   0   8     5000.05     5195.56     95.28 o 
  -3   0   8      494.96      539.05     25.27 o 
  -2   0   8     6265.32     5789.40     92.90 o 
  -1   0   8       82.36       54.12     27.30 o 
   0   0   8    16506.77    16312.16    230.55 o 
   1   0   8      622.95      704.24     32.33 o 
   2   0   8     4621.86     4475.94     83.20 o 
   3   0   8       24.76       35.32     18.02 o 
   4   0   8     2812.18     2489.69     60.64 o 
   5   0   8      455.50      448.56     30.40 o 
   6   0   8     2938.76     2893.78     69.94 o 
   7   0   8      974.55      971.48     62.79 o 
   8   0   8     2374.22     2223.16     64.99 o 
   9   0   8      435.79      484.30     36.97 o 
  10   0   8     1626.78     1772.26    156.68 o 
  11   0   8        4.28       39.29     35.90 o 
  12   0   8      334.68      375.74     50.77 o 
  13   0   8     1892.09     1887.16     90.96 o 
  14   0   8      440.85      546.51     60.51 o 
  15   0   8      292.85      272.55     51.76 o 
  16   0   8       20.74       85.97     61.40 o 
  17   0   8      599.38      664.28     69.15 o 
  18   0   8       18.44      101.36     48.45 o 
 -26   1   8       84.51       76.65     37.76 o 
 -25   1   8       40.56      -31.82     31.82 o 
 -24   1   8       16.75      -30.37     30.37 o 
 -23   1   8        0.69      -13.50     31.14 o 
 -22   1   8       43.08       50.87     31.86 o 
 -21   1   8      328.65      319.47     51.00 o 
 -20   1   8      322.88      324.18     50.43 o 
 -19   1   8        1.07        2.86     27.15 o 
 -18   1   8       94.15      120.38     29.68 o 
 -17   1   8       44.56       77.58     24.31 o 
 -16   1   8        7.21        1.61     21.43 o 
 -15   1   8       27.53       24.69     20.70 o 
 -14   1   8      863.17      864.30     36.31 o 
 -13   1   8       52.57       71.11     17.56 o 
 -12   1   8     2810.91     2896.90     56.74 o 
 -11   1   8      354.24      439.86     32.14 o 
 -10   1   8      117.13      155.78     16.40 o 
  -9   1   8      582.41      618.33     22.72 o 
  -8   1   8      263.44      279.69     21.48 o 
  -7   1   8       32.92       31.49     15.22 o 
  -6   1   8     1698.46     1877.49     39.49 o 
  -5   1   8       62.15       60.78     14.83 o 
  -4   1   8       22.64        2.01     13.98 o 
  -3   1   8       94.11      119.85     10.17 o 
  -2   1   8      466.13      442.63     16.68 o 
  -1   1   8     1020.16     1115.54     25.95 o 
   0   1   8      777.72      670.72     21.67 o 
   1   1   8        2.10       -5.48     10.59 o 
   2   1   8       26.73       -6.15     13.33 o 
   3   1   8      251.28      281.00     17.84 o 
   4   1   8      873.20      844.05     26.80 o 
   5   1   8      134.89      155.77     25.95 o 
   6   1   8       26.85        9.82     15.79 o 
   7   1   8       35.63       46.24     16.14 o 
   8   1   8        8.97       15.76     12.41 o 
   9   1   8        3.42       25.73     17.97 o 
  10   1   8      711.05      795.25     36.17 o 
  11   1   8      429.74      431.01     30.49 o 
  12   1   8      260.15      282.05     32.63 o 
  13   1   8       50.46       63.01     27.02 o 
  14   1   8       50.26      103.64     30.40 o 
  15   1   8      187.09      218.48     35.51 o 
  16   1   8        0.41       48.95     43.84 o 
  17   1   8       43.06       91.11     32.57 o 
  18   1   8      309.00      303.93     85.64 o 
 -26   2   8      746.18      735.67     55.66 o 
 -25   2   8       62.11       -0.30     32.65 o 
 -24   2   8      515.20      478.11     46.20 o 
 -23   2   8        0.24      -13.03     40.77 o 
 -22   2   8      399.44      423.86     41.87 o 
 -21   2   8       46.30       29.10     24.81 o 
 -20   2   8      673.70      739.83     40.43 o 
 -19   2   8        8.71      -13.04     21.77 o 
 -18   2   8     1789.81     1739.70     52.81 o 
 -17   2   8        7.38        4.85     22.33 o 
 -16   2   8     4201.93     4222.94     76.79 o 
 -15   2   8      730.65      682.31     33.96 o 
 -14   2   8     3908.84     3828.14     69.34 o 
 -13   2   8       59.35       51.17     20.29 o 
 -12   2   8      790.12      739.41     36.78 o 
 -11   2   8      664.03      746.10     37.41 o 
 -10   2   8     1042.82      877.66     33.74 o 
  -9   2   8      730.86      824.49     32.07 o 
  -8   2   8     1810.18     1654.39     41.43 o 
  -7   2   8      106.55       92.71     17.88 o 
  -6   2   8     9897.38    10103.79    115.60 o 
  -5   2   8       25.38       29.44     15.13 o 
  -4   2   8     7519.06     7747.52    102.63 o 
  -3   2   8     1263.89     1410.73     36.57 o 
  -2   2   8     2469.43     2507.54     37.46 o 
  -1   2   8      829.66      806.29     23.01 o 
   0   2   8      397.98      295.12     16.15 o 
   1   2   8      934.96      916.50     25.82 o 
   2   2   8     1503.46     1396.25     34.25 o 
   3   2   8       61.18       49.00     11.69 o 
   4   2   8     3849.13     3753.32     75.14 o 
   5   2   8      120.01      140.81     18.22 o 
   6   2   8     3992.66     3781.25     74.18 o 
   7   2   8     1456.81     1460.25     43.05 o 
   8   2   8      779.41      784.29     33.77 o 
   9   2   8      138.55       97.33     18.75 o 
  10   2   8     3335.09     3330.54     71.82 o 
  11   2   8       31.53       55.18     21.38 o 
  12   2   8      577.91      608.71     35.34 o 
  13   2   8      504.94      527.63     34.65 o 
  14   2   8     1002.31      941.80     67.78 o 
  15   2   8      404.73      337.91     44.77 o 
  16   2   8      636.37      639.92     63.43 o 
  17   2   8      164.94      191.65     40.83 o 
  18   2   8      295.23      347.81     93.47 o 
 -26   3   8       85.44       33.06     36.60 o 
 -25   3   8        3.89        6.05     54.64 o 
 -24   3   8       48.43       51.98     41.06 o 
 -23   3   8       12.65      -27.82     41.07 o 
 -22   3   8      308.11      323.01     33.89 o 
 -21   3   8      223.45      124.72     26.55 o 
 -20   3   8      107.23       54.42     27.28 o 
 -19   3   8        0.02      -21.97     21.97 o 
 -18   3   8        3.99       -0.39     23.10 o 
 -17   3   8      100.08       83.69     24.38 o 
 -16   3   8      708.58      719.57     36.54 o 
 -15   3   8       77.72       80.30     23.19 o 
 -14   3   8      229.12      289.32     26.85 o 
 -13   3   8       14.47      -19.47     19.47 o 
 -12   3   8     1205.12     1257.45     41.14 o 
 -11   3   8     2056.96     2173.80     50.30 o 
 -10   3   8      509.60      607.85     30.41 o 
  -9   3   8        0.00       14.04     17.57 o 
  -8   3   8      378.98      364.95     24.21 o 
  -7   3   8      118.77      140.76     19.37 o 
  -6   3   8     1209.93     1407.43     37.93 o 
  -5   3   8      236.53      289.98     20.59 o 
  -4   3   8       24.69       17.46     15.15 o 
  -3   3   8      370.06      382.48     25.30 o 
  -2   3   8     1942.26     1917.56     40.18 o 
  -1   3   8        3.22      -13.37     13.37 o 
   0   3   8      100.18       88.20     14.44 o 
   1   3   8     1412.20     1382.53     68.42 o 
   2   3   8      917.41      938.86     34.41 o 
   3   3   8      220.99      168.58     20.50 o 
   4   3   8       98.39       69.64     15.46 o 
   5   3   8       37.73       34.61     15.25 o 
   6   3   8      333.41      344.61     24.95 o 
   7   3   8     2645.80     2573.97     55.78 o 
   8   3   8        8.58       22.63     19.22 o 
   9   3   8      877.22      866.63     41.99 o 
  10   3   8      260.51      258.50     26.19 o 
  11   3   8      102.32       95.55     23.54 o 
  12   3   8      346.73      354.55     32.09 o 
  13   3   8      982.71     1006.23     68.62 o 
  14   3   8      584.72      595.09     60.33 o 
  15   3   8        6.66      -18.41     30.64 o 
  16   3   8      238.61      261.10     46.01 o 
  17   3   8        0.96       45.72     40.00 o 
  18   3   8       91.67      146.54     43.90 o 
 -25   4   8       31.99       54.92     34.38 o 
 -24   4   8      509.51      510.84     46.96 o 
 -23   4   8      232.03      214.00     33.83 o 
 -22   4   8      484.43      463.78     38.16 o 
 -21   4   8       53.48       38.70     26.64 o 
 -20   4   8      596.29      548.66     36.87 o 
 -19   4   8        8.45       -2.93     28.98 o 
 -18   4   8        9.42        1.63     20.71 o 
 -17   4   8     2680.07     2698.48     64.25 o 
 -16   4   8     1202.05     1117.11     43.43 o 
 -15   4   8      604.38      617.31     41.65 o 
 -14   4   8     1624.69     1639.99     48.66 o 
 -13   4   8       34.15       28.55     22.06 o 
 -12   4   8     9461.25     9157.08    118.00 o 
 -11   4   8     1723.33     1762.31     47.78 o 
 -10   4   8     1952.33     1923.04     64.35 o 
  -9   4   8      242.68      273.84     24.04 o 
  -8   4   8     4738.54     4523.77     71.23 o 
  -7   4   8     1363.69     1334.42     38.30 o 
  -6   4   8     4100.42     3978.69     63.70 o 
  -5   4   8      527.08      616.12     26.44 o 
  -4   4   8     5038.81     4807.39     68.92 o 
  -3   4   8       15.19        5.02     13.95 o 
  -2   4   8     3392.14     3322.23     58.69 o 
  -1   4   8      221.98      201.13     21.88 o 
   0   4   8     1211.47     1038.64     31.68 o 
   1   4   8      224.03      232.79     26.30 o 
   2   4   8     3448.60     3428.34     58.27 o 
   3   4   8      209.56      218.97     22.26 o 
   4   4   8     1610.92     1578.21     41.52 o 
   5   4   8       26.37       27.19     17.51 o 
   6   4   8     1568.51     1451.63     43.34 o 
   7   4   8      286.85      337.15     26.36 o 
   8   4   8     1482.04     1517.42     47.15 o 
   9   4   8       53.77       54.22     20.61 o 
  10   4   8     2701.90     2469.54    129.73 o 
  11   4   8      456.38      464.86     36.69 o 
  12   4   8      980.93     1084.12     86.97 o 
  13   4   8      728.21      755.91     46.33 o 
  14   4   8      588.05      599.92     54.71 o 
  15   4   8      162.79       78.10     42.89 o 
  16   4   8       24.67       57.07     36.78 o 
  17   4   8        0.11      -34.09     62.00 o 
  18   4   8      902.14      892.81     66.27 o 
 -25   5   8       77.19       41.97     35.30 o 
 -24   5   8        3.31       12.28     45.12 o 
 -23   5   8       20.00       -8.75     29.86 o 
 -22   5   8       56.73       42.44     31.27 o 
 -21   5   8      147.74       93.58     27.93 o 
 -20   5   8        1.81      -16.94     24.92 o 
 -19   5   8      337.94      405.41     47.09 o 
 -18   5   8      292.85      290.83     31.11 o 
 -17   5   8       99.87      113.87     31.75 o 
 -16   5   8      836.16      779.53     42.80 o 
 -15   5   8      412.54      384.03     31.87 o 
 -14   5   8     1242.78     1257.08     45.06 o 
 -13   5   8      122.28      153.97     24.99 o 
 -12   5   8       46.73       14.61     21.67 o 
 -11   5   8      106.42      107.51     23.25 o 
 -10   5   8      165.35      160.74     23.25 o 
  -9   5   8       30.02      -12.89     21.09 o 
  -8   5   8      194.04      234.50     27.93 o 
  -7   5   8      107.55      152.17     20.42 o 
  -6   5   8     2115.00     2089.64     46.40 o 
  -5   5   8       11.42       -9.50     15.21 o 
  -4   5   8       40.08       36.14     14.41 o 
  -3   5   8     1226.70     1174.27     41.04 o 
  -2   5   8       27.04       32.42     19.61 o 
  -1   5   8        0.25        5.87     18.32 o 
   0   5   8      358.23      302.96     25.57 o 
   1   5   8        7.77       -2.12     10.48 o 
   2   5   8      302.37      302.24     21.68 o 
   3   5   8      834.02      789.30     32.26 o 
   4   5   8       26.84       42.81     19.89 o 
   5   5   8      276.85      259.87     23.71 o 
   6   5   8        0.51        2.44     18.22 o 
   7   5   8      600.25      655.32     33.09 o 
   8   5   8      133.19       77.07     24.10 o 
   9   5   8      528.63      555.94     37.99 o 
  10   5   8      422.43      424.41     41.09 o 
  11   5   8       34.11       41.80     26.73 o 
  12   5   8       27.57       52.08     26.89 o 
  13   5   8      148.58      126.22     30.74 o 
  14   5   8      117.90      126.40     33.04 o 
  15   5   8      183.54      157.53     34.45 o 
  16   5   8      223.14      213.56     42.99 o 
  17   5   8       35.25       69.94     32.55 o 
  18   5   8        4.68       70.12     67.35 o 
 -25   6   8       79.52       91.02     37.42 o 
 -24   6   8     1016.30     1139.91    107.38 o 
 -23   6   8       76.96       46.73     32.29 o 
 -22   6   8      306.53      325.52     39.79 o 
 -21   6   8       25.56       57.67     31.46 o 
 -20   6   8      778.86      857.49     50.09 o 
 -19   6   8        2.63        7.96     24.65 o 
 -18   6   8      134.02      186.43     29.40 o 
 -17   6   8      461.96      506.20     35.55 o 
 -16   6   8     1434.63     1437.46     49.84 o 
 -15   6   8        7.47      -22.27     22.33 o 
 -14   6   8     1821.65     1841.99     68.67 o 
 -13   6   8      572.75      595.84     37.83 o 
 -12   6   8     1420.46     1410.73     50.32 o 
 -11   6   8        0.69        5.69     19.83 o 
 -10   6   8      822.19      847.05     36.16 o 
  -9   6   8       90.00      105.74     20.74 o 
  -8   6   8     3417.00     3471.15     63.25 o 
  -7   6   8     1096.76     1060.23     36.34 o 
  -6   6   8     8025.70     7749.52    156.07 o 
  -5   6   8     1129.93     1105.24     38.31 o 
  -4   6   8     6735.59     6472.41     85.78 o 
  -3   6   8     2040.42     2202.22     64.84 o 
  -2   6   8     2478.98     2290.21     65.47 o 
  -1   6   8      829.18      853.02     44.26 o 
   0   6   8     6343.12     6173.08     98.81 o 
   1   6   8     1466.70     1424.89     46.14 o 
   2   6   8     3979.92     3668.87     63.03 o 
   3   6   8        4.86       -8.92     17.17 o 
   4   6   8     1827.20     1918.44     50.82 o 
   5   6   8       26.97       22.43     21.29 o 
   6   6   8      118.82       80.24     23.91 o 
   7   6   8     2009.91     2070.26     71.82 o 
   8   6   8     2057.45     2148.74     64.09 o 
   9   6   8      112.41       94.49     26.72 o 
  10   6   8     2545.97     2488.16     83.85 o 
  11   6   8      336.97      331.82     35.84 o 
  12   6   8     2595.39     2633.44     77.20 o 
  13   6   8      381.99      407.73     39.90 o 
  14   6   8     1005.11     1069.00     58.50 o 
  15   6   8       62.22       93.11     38.71 o 
  16   6   8      952.89     1059.66     78.92 o 
  17   6   8        0.41       26.74     44.26 o 
 -24   7   8       65.67       44.77     35.85 o 
 -23   7   8       27.76       74.81     34.67 o 
 -22   7   8      183.73      203.79     37.43 o 
 -21   7   8      104.97       74.90     31.28 o 
 -20   7   8       11.90      -10.80     28.21 o 
 -19   7   8      398.78      400.15     40.40 o 
 -18   7   8        0.00      -16.43     30.48 o 
 -17   7   8       96.95       99.43     26.69 o 
 -16   7   8       20.70       12.81     22.52 o 
 -15   7   8      101.86       96.71     25.29 o 
 -14   7   8       43.46       82.16     24.39 o 
 -13   7   8      174.85      252.90     28.39 o 
 -12   7   8       11.10       21.39     22.21 o 
 -11   7   8      884.28      882.70     38.02 o 
 -10   7   8      291.58      383.51     28.50 o 
  -9   7   8        5.06       -0.38     19.39 o 
  -8   7   8      389.05      425.54     27.66 o 
  -7   7   8        0.02      -14.60     19.48 o 
  -6   7   8       27.70       31.05     16.90 o 
  -5   7   8       56.89       32.96     21.76 o 
  -4   7   8       20.85       46.06     23.16 o 
  -3   7   8     1045.51     1039.78     43.12 o 
  -2   7   8      107.85      132.79     27.28 o 
  -1   7   8       13.72      -20.15     20.53 o 
   0   7   8     1606.44     1683.40     50.43 o 
   1   7   8       78.77       73.24     22.20 o 
   2   7   8       62.78       77.62     27.28 o 
   3   7   8      740.12      619.58     51.45 o 
   4   7   8      261.39      285.96     29.27 o 
   5   7   8      162.19      164.80     26.82 o 
   6   7   8       24.13        4.74     22.10 o 
   7   7   8      194.95      213.90     31.96 o 
   8   7   8        0.29       12.70     23.01 o 
   9   7   8       33.86       35.07     25.30 o 
  10   7   8      356.28      345.66     36.20 o 
  11   7   8       90.82      101.99     29.09 o 
  12   7   8       12.25       22.10     27.10 o 
  13   7   8        1.21        6.77     32.08 o 
  14   7   8        1.86      -26.05     41.06 o 
  15   7   8       36.36       32.75     37.45 o 
  16   7   8       46.07       71.15     66.55 o 
  17   7   8        3.13       62.35     45.86 o 
 -24   8   8      171.50       99.12     54.09 o 
 -23   8   8       10.71      -16.97     31.50 o 
 -22   8   8      898.54      926.14     55.73 o 
 -21   8   8      137.38      136.55     36.47 o 
 -20   8   8      549.96      541.00     44.70 o 
 -19   8   8       10.85       -5.93     29.54 o 
 -18   8   8     1826.40     1825.23     67.57 o 
 -17   8   8        0.44      -14.54     28.71 o 
 -16   8   8      852.05      783.92     45.78 o 
 -15   8   8       46.78       43.45     27.89 o 
 -14   8   8     2086.81     2118.93     58.46 o 
 -13   8   8      161.30      176.15     27.33 o 
 -12   8   8       72.49       46.92     23.02 o 
 -11   8   8      858.37      977.42     40.54 o 
 -10   8   8      101.29       63.57     23.53 o 
  -9   8   8       19.32      -17.09     20.02 o 
  -8   8   8       97.06       48.47     26.30 o 
  -7   8   8     4049.36     4148.41     84.68 o 
  -6   8   8     8648.61     8577.39    169.88 o 
  -5   8   8      237.44      255.95     30.47 o 
  -4   8   8     9700.75     9650.83    138.52 o 
  -3   8   8      740.47      744.80     37.60 o 
  -2   8   8     1168.16     1130.30     45.77 o 
  -1   8   8     5727.85     5646.53     97.27 o 
   0   8   8     1319.53     1308.39     58.01 o 
   1   8   8       23.14       45.14     27.36 o 
   2   8   8       60.94       56.45     27.19 o 
   3   8   8      224.57      217.49     34.89 o 
   4   8   8     3867.91     3894.05     97.91 o 
   5   8   8      725.58      777.23     49.27 o 
   6   8   8     3762.50     3742.31     83.52 o 
   7   8   8      309.48      310.57     33.36 o 
   8   8   8     2413.83     2458.49     70.44 o 
   9   8   8       33.10       62.59     27.60 o 
  10   8   8     1353.93     1280.41     54.95 o 
  11   8   8       34.27       50.73     28.21 o 
  12   8   8     2022.79     2179.40     72.48 o 
  13   8   8        6.56       21.03     31.22 o 
  14   8   8      723.76      832.56     52.58 o 
  15   8   8      202.34      182.65     41.29 o 
  16   8   8      151.95      145.10     36.80 o 
 -23   9   8       73.96       59.82     36.91 o 
 -22   9   8       17.53      -32.63     32.63 o 
 -21   9   8       85.42       86.40     35.91 o 
 -20   9   8      244.93      194.42     38.83 o 
 -19   9   8       39.80       48.76     31.50 o 
 -18   9   8      130.83      132.72     33.94 o 
 -17   9   8       62.99       75.84     32.27 o 
 -16   9   8      226.19      199.77     35.35 o 
 -15   9   8       82.42       94.47     30.43 o 
 -14   9   8       17.06        3.05     26.66 o 
 -13   9   8       44.95       79.93     29.21 o 
 -12   9   8      595.57      621.71     40.47 o 
 -11   9   8      105.55       86.19     25.69 o 
 -10   9   8      338.02      360.24     29.53 o 
  -9   9   8     1677.60     1760.61     68.75 o 
  -8   9   8     1107.34     1179.12     50.81 o 
  -7   9   8       23.70       65.23     26.78 o 
  -6   9   8      157.03      231.46     30.32 o 
  -5   9   8      147.37      201.13     29.16 o 
  -4   9   8     4528.44     4499.59     86.75 o 
  -3   9   8     4485.75     4244.67    101.01 o 
  -2   9   8       71.34       24.43     29.01 o 
  -1   9   8       59.86       76.28     28.79 o 
   0   9   8     2491.30     2654.14    108.72 o 
   1   9   8      941.27      925.57     82.98 o 
   2   9   8     1917.42     1831.30    106.51 o 
   3   9   8      340.70      340.86     42.91 o 
   4   9   8      739.76      692.41     49.06 o 
   5   9   8      598.20      577.56     46.10 o 
   6   9   8     1179.48     1138.99     60.38 o 
   7   9   8      437.57      404.73     44.65 o 
   8   9   8      397.51      456.52     54.85 o 
   9   9   8       48.04       70.10     34.26 o 
  10   9   8      385.50      403.65     38.82 o 
  11   9   8     1842.14     1753.91     66.59 o 
  12   9   8        0.37       -0.72     26.35 o 
  13   9   8      371.36      320.09     39.39 o 
  14   9   8        6.11       27.71     31.26 o 
  15   9   8       13.68       52.53     37.26 o 
 -22  10   8      810.47      822.47     67.36 o 
 -21  10   8       81.44       29.85     35.07 o 
 -20  10   8      288.66      315.98     41.40 o 
 -19  10   8       62.26       65.94     35.01 o 
 -18  10   8     1240.60     1434.73     62.90 o 
 -17  10   8      109.29      139.38     34.19 o 
 -16  10   8     1394.01     1373.24     65.70 o 
 -15  10   8       45.41       -4.28     30.02 o 
 -14  10   8      927.82      992.41     51.13 o 
 -13  10   8       33.59      -20.03     25.86 o 
 -12  10   8      738.10      737.54     58.10 o 
 -11  10   8      311.93      286.53     50.73 o 
 -10  10   8     1698.81     1743.72     73.62 o 
  -9  10   8      134.89       70.20     39.22 o 
  -8  10   8     1361.34     1364.14     55.69 o 
  -7  10   8      931.52      953.88     54.87 o 
  -6  10   8     1294.24     1323.25     61.67 o 
  -5  10   8      873.44      954.43     53.74 o 
  -4  10   8      809.28      813.82     49.80 o 
  -3  10   8       30.94       39.91     28.99 o 
  -2  10   8     1624.60     1659.88     65.14 o 
  -1  10   8     1382.90     1385.81     61.26 o 
   0  10   8       21.02      -25.38     26.61 o 
   1  10   8      299.98      228.60     42.85 o 
   2  10   8       19.32        9.43     26.99 o 
   3  10   8      126.38       97.06     32.83 o 
   4  10   8     2000.58     1797.28     71.18 o 
   5  10   8        0.04        8.19     29.06 o 
   6  10   8     3157.32     3165.42     95.16 o 
   7  10   8      453.23      480.94     80.40 o 
   8  10   8     4256.63     3886.02    112.96 o 
   9  10   8      871.63      751.74     56.19 o 
  10  10   8       77.25       77.13     35.30 o 
  11  10   8      298.34      296.24     44.95 o 
  12  10   8      162.92       82.91     38.23 o 
  13  10   8        0.08       31.58     37.54 o 
  14  10   8        3.49       37.92     45.94 o 
 -21  11   8       21.55      -32.31     32.31 o 
 -20  11   8       24.17       17.43     36.30 o 
 -19  11   8      318.04      345.07     44.35 o 
 -18  11   8       96.79       69.88     35.55 o 
 -17  11   8       53.06       14.58     33.09 o 
 -16  11   8      176.58      156.49     36.16 o 
 -15  11   8       85.01       56.56     31.81 o 
 -14  11   8        2.86      -13.95     27.65 o 
 -13  11   8      125.64      100.27     41.72 o 
 -12  11   8      141.85       43.15     43.05 o 
 -11  11   8       14.96       65.19     39.06 o 
 -10  11   8       45.86        5.74     37.75 o 
  -9  11   8      599.79      658.57     52.64 o 
  -8  11   8       76.36       25.30     86.96 o 
  -7  11   8       44.15      -34.86     44.48 o 
  -6  11   8      102.55       90.90     33.83 o 
  -5  11   8      972.61      839.60     51.43 o 
  -4  11   8     1528.63     1489.74     65.54 o 
  -3  11   8      145.74      111.87     31.99 o 
  -2  11   8      106.47      114.15     32.82 o 
  -1  11   8      395.14      408.93     42.06 o 
   0  11   8      372.44      343.57     39.45 o 
   1  11   8      547.64      436.39     76.06 o 
   2  11   8       21.75       -7.96     28.77 o 
   3  11   8       62.03      115.40     33.34 o 
   4  11   8      197.31      138.20     34.84 o 
   5  11   8       14.18      -28.60     28.60 o 
   6  11   8      125.90       68.67     55.50 o 
   7  11   8        4.47      -27.63     27.63 o 
   8  11   8       15.10      -28.66     28.66 o 
   9  11   8       58.01       59.69     36.53 o 
  10  11   8      502.37      491.76     52.29 o 
  11  11   8      121.98       98.91     39.02 o 
  12  11   8       34.38       14.75     35.63 o 
  13  11   8        7.80        4.16     50.11 o 
 -20  12   8      372.25      461.18     64.06 o 
 -19  12   8      223.27      209.35     41.83 o 
 -18  12   8      737.81      834.82     57.64 o 
 -17  12   8      187.33      169.99     38.07 o 
 -16  12   8     1153.14     1181.97     58.40 o 
 -15  12   8       58.31       33.96     42.16 o 
 -14  12   8      812.18      860.50     64.45 o 
 -13  12   8        0.10      -30.72     30.72 o 
 -12  12   8      181.64      269.96     46.87 o 
 -11  12   8      246.90      200.72     55.85 o 
 -10  12   8     2907.19     3016.38    122.84 o 
  -9  12   8      135.50      118.75     76.46 o 
  -8  12   8     2514.02     2597.65    116.30 o 
  -7  12   8      123.16      208.50     54.42 o 
  -6  12   8     2555.37     2599.13    112.99 o 
  -5  12   8      111.22      185.26     51.52 o 
  -4  12   8      585.39      635.86     65.80 o 
  -3  12   8      188.10      143.28     35.08 o 
  -2  12   8     1937.79     2049.51     77.69 o 
  -1  12   8      143.14       94.98     44.61 o 
   0  12   8     3278.00     3361.52    112.26 o 
   1  12   8      203.67      255.99     68.34 o 
   2  12   8     1857.38     1868.67     74.40 o 
   3  12   8       53.02       42.95     32.05 o 
   4  12   8     1386.27     1339.85     66.71 o 
   5  12   8        5.68      -12.85     29.19 o 
   6  12   8      697.27      785.44     57.45 o 
   7  12   8       51.93       61.07     35.01 o 
   8  12   8      640.71      610.78     53.88 o 
   9  12   8        0.19      -30.74     30.74 o 
  10  12   8       59.65       77.82     38.28 o 
  11  12   8      132.23      137.30     43.59 o 
  12  12   8      152.06      141.27     43.67 o 
 -18  13   8       27.58       22.41     47.73 o 
 -17  13   8      166.63      152.79     50.97 o 
 -16  13   8        0.39      -43.35     43.35 o 
 -15  13   8       89.45       56.82     97.26 o 
 -14  13   8       21.69        2.11     67.54 o 
 -13  13   8       23.23      -26.22     48.62 o 
 -12  13   8       97.58      -15.23     49.88 o 
 -11  13   8       83.66       54.96     50.96 o 
 -10  13   8       59.53       30.21     48.53 o 
  -9  13   8        5.21       43.56     48.86 o 
  -8  13   8       66.08      -37.60    105.58 o 
  -7  13   8       11.64        5.50     98.64 o 
  -6  13   8      617.99      550.01     65.13 o 
  -5  13   8      457.89      578.19     66.61 o 
  -4  13   8        7.47       11.80     46.93 o 
  -3  13   8       40.87      -20.40     40.85 o 
  -2  13   8       18.68        4.47     40.89 o 
  -1  13   8        0.13      -18.42     45.76 o 
   0  13   8       36.53       28.22     31.04 o 
   1  13   8       15.04       63.00     33.88 o 
   2  13   8      108.49       52.50     40.53 o 
   3  13   8        6.29       29.48     33.28 o 
   4  13   8       20.18       21.84     31.63 o 
   5  13   8      218.25      191.46     41.45 o 
   6  13   8       22.64      -11.18     31.10 o 
   7  13   8      252.45      190.40     42.61 o 
   8  13   8        0.34      -15.22     33.13 o 
   9  13   8        6.43       30.17     35.29 o 
  10  13   8        0.30      -25.10     34.52 o 
  11  13   8      234.56      170.02     45.96 o 
 -17  14   8       47.72      -24.11     71.70 o 
 -16  14   8      519.01      538.66     75.27 o 
 -15  14   8        7.39      -55.46     55.46 o 
 -14  14   8      747.62      732.43    227.20 o 
 -13  14   8      131.24      105.95     55.86 o 
 -12  14   8     1214.69     1205.07     90.53 o 
 -11  14   8      313.32      231.85     59.45 o 
 -10  14   8      696.29      735.23     90.52 o 
  -9  14   8        4.00       55.91     49.21 o 
  -8  14   8      536.61      635.11     74.42 o 
  -7  14   8       20.39        2.08    110.33 o 
  -6  14   8      965.19     1081.79     87.13 o 
  -5  14   8       65.11      117.05     49.78 o 
  -4  14   8     2603.10     2923.38    124.30 o 
  -3  14   8      266.72      293.84     60.63 o 
  -2  14   8     2081.50     2241.71    110.24 o 
  -1  14   8      160.74      216.49     84.98 o 
   0  14   8     1125.77     1371.04    180.25 o 
   1  14   8       84.13       29.51     45.66 o 
   2  14   8      407.44      482.52     96.66 o 
   3  14   8       55.89       44.47     38.73 o 
   4  14   8      700.19      731.90     58.14 o 
   5  14   8      191.30      149.00     40.92 o 
   6  14   8      985.77      969.89     67.25 o 
   7  14   8       17.63       18.19     53.40 o 
   8  14   8      413.05      402.71     70.07 o 
   9  14   8       17.84       19.00     37.86 o 
 -15  15   8       65.40      -76.44     93.49 o 
 -14  15   8       25.76       12.31     81.21 o 
 -13  15   8       24.38       24.25     57.87 o 
 -12  15   8       94.72      -11.59     54.07 o 
 -11  15   8        0.21       -5.75     51.40 o 
 -10  15   8       28.15      136.73     59.10 o 
  -9  15   8       16.88      -33.07     51.88 o 
  -8  15   8        0.36      -46.48     46.48 o 
  -7  15   8        3.24       -1.92     63.98 o 
  -6  15   8        3.81      -10.14     49.21 o 
  -5  15   8      181.47      156.89     58.04 o 
  -4  15   8        6.23      -45.25     45.25 o 
  -3  15   8       19.13       48.84     47.90 o 
  -2  15   8       43.68       44.20     78.64 o 
  -1  15   8       10.77      -30.90     75.07 o 
   0  15   8       72.13       16.05     48.44 o 
   1  15   8      889.17      898.09     80.15 o 
   2  15   8      694.35     1055.34    142.62 o 
   3  15   8       51.25       57.44     73.69 o 
   4  15   8       13.20      -23.73     42.53 o 
   5  15   8      235.97      190.87     55.09 o 
   6  15   8       77.80       58.80     88.94 o 
   7  15   8      351.11      288.04     49.42 o 
 -12  16   8      526.67      616.69    104.39 o 
 -11  16   8       23.12       -0.78     67.54 o 
 -10  16   8      473.85      457.59     77.28 o 
  -9  16   8       52.81       62.01     65.37 o 
  -8  16   8      656.35      633.44     78.80 o 
  -7  16   8       56.55        9.47     55.84 o 
  -6  16   8      432.51      540.06    262.06 o 
  -5  16   8      131.13      154.10     85.17 o 
  -4  16   8      533.21      527.31     70.59 o 
  -3  16   8       37.74      -66.51    104.59 o 
  -2  16   8      539.74      553.64    108.55 o 
  -1  16   8        0.90      -21.20     64.97 o 
   0  16   8     2341.93     2681.93    128.01 o 
   1  16   8      416.83      531.22     72.66 o 
   2  16   8      494.95      461.94     68.77 o 
   3  16   8       25.78       27.93     46.63 o 
   4  16   8      281.40      165.99     87.15 o 
   5  16   8      181.55      205.47     61.23 o 
  -8  17   8       68.82       90.01     60.35 o 
  -7  17   8        4.30      -19.68     53.87 o 
  -6  17   8       50.65       11.14     58.15 o 
  -5  17   8      561.60      739.27     84.64 o 
  -4  17   8      257.18      329.48    103.00 o 
  -3  17   8       71.02       21.42     55.49 o 
  -2  17   8      243.47      262.09     67.34 o 
  -1  17   8        1.48       25.41     56.06 o 
   0  17   8        1.15      -42.69    133.70 o 
   1  17   8      467.15      595.61     76.58 o 
 -26   1   9      353.15      262.05     44.38 o 
 -25   1   9        7.32       20.65     33.34 o 
 -24   1   9     2523.94     2468.79     82.50 o 
 -23   1   9        0.22      -29.56     29.56 o 
 -22   1   9     4185.28     4030.69     98.21 o 
 -21   1   9       21.91       26.21     29.62 o 
 -20   1   9     1438.78     1489.22     80.74 o 
 -19   1   9        4.09      -19.68     25.49 o 
 -18   1   9       11.85       14.02     26.58 o 
 -17   1   9     1068.83     1040.44     48.84 o 
 -16   1   9      433.19      365.76     52.83 o 
 -15   1   9       15.22      -13.82     24.93 o 
 -14   1   9     1820.21     1734.07     57.84 o 
 -13   1   9       21.41       16.56     23.51 o 
 -12   1   9     6262.00     6159.73    103.79 o 
 -11   1   9      270.72      328.85     30.10 o 
 -10   1   9     3342.59     3128.92     71.46 o 
  -9   1   9        2.31      -12.89     20.93 o 
  -8   1   9     2580.10     2342.33     58.32 o 
  -7   1   9       73.25       90.49     36.77 o 
  -6   1   9     2852.80     2643.34     48.14 o 
  -5   1   9        1.93      -13.12     15.41 o 
  -4   1   9     4659.32     4645.69     66.32 o 
  -3   1   9     1692.46     1745.23     39.47 o 
  -2   1   9     4540.44     4323.50     64.14 o 
  -1   1   9      345.24      357.27     21.23 o 
   0   1   9     6064.03     5784.20     69.67 o 
   1   1   9      767.76      730.04     24.54 o 
   2   1   9     1834.93     1875.57     54.83 o 
   3   1   9       84.39       57.84     16.78 o 
   4   1   9     4276.83     4141.71     60.32 o 
   5   1   9       47.07       41.03     17.57 o 
   6   1   9      948.36      958.35     36.28 o 
   7   1   9      739.22      772.62     33.52 o 
   8   1   9     2203.83     2160.18     60.16 o 
   9   1   9        9.40        6.86     17.36 o 
  10   1   9      150.11      218.04     33.16 o 
  11   1   9      826.30      833.90     45.82 o 
  12   1   9      657.16      660.41     43.77 o 
  13   1   9      100.31      108.20     31.83 o 
  14   1   9     1469.44     1599.42     64.07 o 
  15   1   9      165.62      224.29     36.66 o 
  16   1   9     2492.04     2466.55     83.54 o 
  17   1   9      187.66      171.33     53.90 o 
 -26   2   9      119.09       63.45     53.46 o 
 -25   2   9       21.61      -30.37     30.37 o 
 -24   2   9      183.67      160.73     38.51 o 
 -23   2   9      580.21      546.13     46.95 o 
 -22   2   9      542.19      477.32     43.71 o 
 -21   2   9      103.91       88.31     32.24 o 
 -20   2   9      115.83      119.99     32.71 o 
 -19   2   9        1.00      -19.73     25.80 o 
 -18   2   9      316.70      246.75     34.03 o 
 -17   2   9     2116.56     2113.30     65.55 o 
 -16   2   9      199.69      136.90     29.34 o 
 -15   2   9       91.90       25.57     26.33 o 
 -14   2   9        5.63        4.58     32.99 o 
 -13   2   9      546.97      542.27     31.21 o 
 -12   2   9        9.94       41.01     20.88 o 
 -11   2   9      233.10      231.07     24.80 o 
 -10   2   9      247.47      293.15     25.41 o 
  -9   2   9       19.74       36.84     19.76 o 
  -8   2   9       12.49       20.08     17.95 o 
  -7   2   9     1381.93     1455.46     40.06 o 
  -6   2   9        2.72       -4.23     17.93 o 
  -5   2   9        3.30       12.86     16.22 o 
  -4   2   9      980.09      951.28     31.86 o 
  -3   2   9      512.96      567.91     25.02 o 
  -2   2   9      161.48      160.59     18.11 o 
  -1   2   9       39.23       23.00     15.33 o 
   0   2   9       83.11       73.91     16.94 o 
   1   2   9      226.36      198.55     16.66 o 
   2   2   9      311.27      289.09     24.43 o 
   3   2   9      103.46      119.88     17.87 o 
   4   2   9      140.36      143.74     19.61 o 
   5   2   9      401.93      411.69     25.90 o 
   6   2   9      106.35       80.28     19.58 o 
   7   2   9       64.63       40.53     14.94 o 
   8   2   9     2577.26     2423.72     57.22 o 
   9   2   9      335.23      294.55     27.15 o 
  10   2   9      268.85      322.35     34.65 o 
  11   2   9       37.75       55.41     25.41 o 
  12   2   9     1394.59     1355.23     76.05 o 
  13   2   9     1049.14     1022.31     53.47 o 
  14   2   9     2660.43     2581.03     78.80 o 
  15   2   9       21.60       29.65     38.83 o 
  16   2   9     1536.27     1590.38     80.35 o 
  17   2   9       13.51       86.28     66.36 o 
 -25   3   9       86.81       52.07     34.47 o 
 -24   3   9       78.46       14.70     32.74 o 
 -23   3   9      937.56      927.56     55.20 o 
 -22   3   9     2070.58     2202.78     75.31 o 
 -21   3   9       12.90       -2.73     28.59 o 
 -20   3   9      748.69      780.74     48.78 o 
 -19   3   9      481.49      452.20     39.89 o 
 -18   3   9     2291.60     2294.24     69.14 o 
 -17   3   9      171.87      179.99     27.68 o 
 -16   3   9      149.82      138.38     25.60 o 
 -15   3   9      728.07      771.38     37.54 o 
 -14   3   9     2573.60     2637.41     65.82 o 
 -13   3   9      653.21      691.52     34.84 o 
 -12   3   9     3368.70     3267.11     64.52 o 
 -11   3   9      119.55      265.44     55.94 o 
 -10   3   9     8333.48     8477.77    109.92 o 
  -9   3   9      258.78      302.48     25.24 o 
  -8   3   9     1732.30     1627.89     43.43 o 
  -7   3   9      147.24      173.62     20.91 o 
  -6   3   9      216.10      170.47     20.06 o 
  -5   3   9       25.97       46.55     17.23 o 
  -4   3   9      268.96      252.64     20.97 o 
  -3   3   9        3.69        4.70     15.27 o 
  -2   3   9     6844.89     6556.20     86.10 o 
  -1   3   9       92.48       77.14     17.02 o 
   0   3   9     6785.79     6449.26     99.86 o 
   1   3   9      248.93      263.85     32.48 o 
   2   3   9     4248.79     4266.96     92.38 o 
   3   3   9     1285.58     1225.27     58.24 o 
   4   3   9     4513.94     4362.01     85.83 o 
   5   3   9        0.24       -5.66     12.35 o 
   6   3   9     1505.66      705.95     61.01 o 
   7   3   9      155.42       84.46     24.44 o 
   8   3   9     1209.91     1257.34     48.88 o 
   9   3   9      714.58      759.70     65.53 o 
  10   3   9     1434.45     1631.56     70.08 o 
  11   3   9      270.67      215.70     25.18 o 
  12   3   9      903.34      973.16     42.75 o 
  13   3   9       33.75       21.65     32.31 o 
  14   3   9      922.61      870.29     61.27 o 
  15   3   9      636.66      710.16     57.23 o 
  16   3   9     2985.86     2899.96    132.52 o 
  17   3   9       32.03       22.89     44.84 o 
 -25   4   9       86.48       92.97     41.09 o 
 -24   4   9      135.49       91.00     36.50 o 
 -23   4   9       17.19      -31.06     31.06 o 
 -22   4   9      825.95      892.24     53.06 o 
 -21   4   9       40.10       -0.50     29.53 o 
 -20   4   9      399.14      385.31     38.97 o 
 -19   4   9       92.17       75.79     26.12 o 
 -18   4   9       39.84       33.03     25.16 o 
 -17   4   9      185.92      206.07     28.21 o 
 -16   4   9        0.00       -6.60     22.12 o 
 -15   4   9      134.09      152.53     25.97 o 
 -14   4   9       14.35      -11.09     22.10 o 
 -13   4   9       87.64       91.43     23.71 o 
 -12   4   9        2.32       10.81     21.87 o 
 -11   4   9      351.80      386.27     28.52 o 
 -10   4   9       77.13       69.09     21.35 o 
  -9   4   9      148.15      151.58     22.67 o 
  -8   4   9      431.45      446.57     39.27 o 
  -7   4   9     2056.54     2079.98     48.00 o 
  -6   4   9        0.97      -17.16     17.16 o 
  -5   4   9        0.19      -15.96     15.96 o 
  -4   4   9       77.40       82.64     18.33 o 
  -3   4   9      583.30      660.36     27.79 o 
  -2   4   9     2709.31     2799.72     76.96 o 
  -1   4   9      572.77      517.41     34.85 o 
   0   4   9     1288.86     1295.21     51.35 o 
   1   4   9     3577.47     3434.76     69.64 o 
   2   4   9        3.60       -5.33     18.53 o 
   3   4   9     1795.59     1846.49     53.21 o 
   4   4   9     1174.94     1241.27     53.43 o 
   5   4   9       44.90       35.31     19.26 o 
   6   4   9      157.50      163.00     22.63 o 
   7   4   9      835.32      887.24     48.98 o 
   8   4   9      462.00      480.34     30.95 o 
   9   4   9        3.24       12.30     20.89 o 
  10   4   9       64.49       68.32     26.04 o 
  11   4   9      345.10      334.37     40.74 o 
  12   4   9      159.16      127.76     30.26 o 
  13   4   9      382.14      364.45     38.11 o 
  14   4   9     1095.67      966.29     67.47 o 
  15   4   9       51.53       70.17     46.21 o 
  16   4   9      127.33      125.32     50.67 o 
  17   4   9        9.82      -13.08     67.94 o 
 -25   5   9        0.02      -30.48     37.08 o 
 -24   5   9       30.91        0.27     36.28 o 
 -23   5   9      451.60      378.73     50.90 o 
 -22   5   9      311.65      252.47     39.21 o 
 -21   5   9       89.14       69.98     32.35 o 
 -20   5   9      723.91      691.07     47.55 o 
 -19   5   9       27.88       67.18     26.10 o 
 -18   5   9      434.64      412.55     33.98 o 
 -17   5   9      256.83      290.93     30.57 o 
 -16   5   9      380.55      391.69     32.93 o 
 -15   5   9      107.68      121.71     26.55 o 
 -14   5   9     1670.52     1683.09     51.26 o 
 -13   5   9        0.32       -7.91     22.01 o 
 -12   5   9     3561.88     3551.63     69.29 o 
 -11   5   9      115.71      138.65     23.91 o 
 -10   5   9      558.17      497.76     29.65 o 
  -9   5   9      413.48      387.95     35.31 o 
  -8   5   9     1921.65     1912.23     48.00 o 
  -7   5   9      776.40      829.22     33.61 o 
  -6   5   9     5317.54     4991.80     76.06 o 
  -5   5   9      154.02      162.22     20.95 o 
  -4   5   9    10618.07    10685.76    145.75 o 
  -3   5   9       29.39       -6.01     11.98 o 
  -2   5   9     1346.02     1238.55     44.45 o 
  -1   5   9      197.65      233.85     27.65 o 
   0   5   9      270.71      280.75     40.26 o 
   1   5   9      518.09      504.05     32.08 o 
   2   5   9     1319.49     1225.37     83.93 o 
   3   5   9       55.06       36.68     27.05 o 
   4   5   9     4113.21     4147.26     82.88 o 
   5   5   9      847.83      762.47     51.54 o 
   6   5   9     2422.39     2485.25     73.69 o 
   7   5   9      184.96      236.84     31.16 o 
   8   5   9      746.22      723.47     63.53 o 
   9   5   9       59.09       33.72     26.04 o 
  10   5   9      791.38      780.33     44.43 o 
  11   5   9      415.99      502.10     50.94 o 
  12   5   9     1612.68     1617.46     62.13 o 
  13   5   9       17.88       32.76     29.64 o 
  14   5   9     1529.54     1540.08     65.09 o 
  15   5   9       25.46       45.67     32.23 o 
  16   5   9      814.94      853.94     65.83 o 
 -24   6   9      205.79      134.05     45.31 o 
 -23   6   9        9.86        2.93     38.50 o 
 -22   6   9       46.00       51.69     31.81 o 
 -21   6   9        1.49      -10.40     29.56 o 
 -20   6   9        3.98       16.48     26.47 o 
 -19   6   9       17.45        8.56     24.26 o 
 -18   6   9      413.95      506.15     40.21 o 
 -17   6   9      463.17      385.59     42.10 o 
 -16   6   9      105.27      127.41     26.45 o 
 -15   6   9       18.18       20.41     28.46 o 
 -14   6   9       15.38       -8.66     22.32 o 
 -13   6   9       31.29       40.07     23.05 o 
 -12   6   9     1509.22     1479.10     48.72 o 
 -11   6   9       97.32      146.94     25.64 o 
 -10   6   9      426.02      441.75     33.08 o 
  -9   6   9       93.49      105.31     22.79 o 
  -8   6   9       43.31       68.32     21.25 o 
  -7   6   9     2132.16     2137.09     50.09 o 
  -6   6   9     2506.06     2468.47     67.55 o 
  -5   6   9      227.23      186.84     31.91 o 
  -4   6   9       52.23       43.82     27.79 o 
  -3   6   9        4.59        5.78     21.36 o 
  -2   6   9       51.41       60.08     23.10 o 
  -1   6   9      787.08      700.32     39.40 o 
   0   6   9      520.47      533.09     39.15 o 
   1   6   9      193.14      168.00     35.59 o 
   2   6   9      260.73      238.58     26.57 o 
   3   6   9       15.97       13.61     20.66 o 
   4   6   9      265.59      263.87     27.88 o 
   5   6   9      164.54      183.43     32.00 o 
   6   6   9      413.75      441.72     40.41 o 
   7   6   9      441.04      513.20     60.56 o 
   8   6   9        4.40       11.20     28.11 o 
   9   6   9        1.36       39.56     28.80 o 
  10   6   9       15.29       20.77     43.66 o 
  11   6   9      227.00      199.36     32.71 o 
  12   6   9       29.12       -9.76     24.00 o 
  13   6   9       10.16      -12.17     27.29 o 
  14   6   9       16.14       21.94     30.69 o 
  15   6   9       61.92       54.85     32.50 o 
  16   6   9        0.10       -5.21     37.32 o 
 -24   7   9      184.04      220.86     49.19 o 
 -23   7   9       78.02       34.15     35.10 o 
 -22   7   9      535.73      559.51     58.88 o 
 -21   7   9      400.60      495.88     45.50 o 
 -20   7   9     1312.53     1371.81     61.16 o 
 -19   7   9       90.11       64.27     32.29 o 
 -18   7   9      290.75      266.46     44.09 o 
 -17   7   9       29.04       20.79     25.60 o 
 -16   7   9       82.07      -14.94     23.76 o 
 -15   7   9       21.09        6.34     21.44 o 
 -14   7   9      688.68      742.09     45.52 o 
 -13   7   9      257.71      238.60     34.11 o 
 -12   7   9     5855.05     6052.60     95.66 o 
 -11   7   9      969.23      949.91     40.35 o 
 -10   7   9     6633.21     6693.62    119.26 o 
  -9   7   9      247.76      258.17     26.59 o 
  -8   7   9      728.87      757.71     34.52 o 
  -7   7   9     1381.18     1411.18     60.21 o 
  -6   7   9      440.19      458.99     38.71 o 
  -5   7   9      826.00      823.23     40.33 o 
  -4   7   9      246.33      243.43     32.42 o 
  -3   7   9       30.42       -8.72     24.93 o 
  -2   7   9     2574.83     2509.65     82.35 o 
  -1   7   9      854.67      857.70     53.18 o 
   0   7   9      521.74      585.70     34.92 o 
   1   7   9      673.37      782.44     44.44 o 
   2   7   9     1932.79     1926.04     68.21 o 
   3   7   9      399.41      375.39     53.64 o 
   4   7   9     1486.08     1531.39     79.41 o 
   5   7   9       51.42       37.45     28.63 o 
   6   7   9     2786.65     2770.79     86.28 o 
   7   7   9       17.64       -7.46     26.18 o 
   8   7   9     1068.24     1139.20     60.31 o 
   9   7   9        1.21        3.33     28.55 o 
  10   7   9     1193.55     1157.08     63.41 o 
  11   7   9       68.34      123.56     59.75 o 
  12   7   9      907.44     1037.42     64.45 o 
  13   7   9       73.56       68.77     35.09 o 
  14   7   9     1136.59     1165.26     76.70 o 
  15   7   9        8.50      113.12     45.14 o 
 -23   8   9       71.50       91.12     38.74 o 
 -22   8   9       10.41      -14.06     33.39 o 
 -21   8   9      123.29       74.94     33.86 o 
 -20   8   9       30.25        0.69     29.16 o 
 -19   8   9      464.05      502.28     49.40 o 
 -18   8   9        2.65       41.39     29.70 o 
 -17   8   9      134.97       72.99     30.89 o 
 -16   8   9      903.18      996.76     51.03 o 
 -15   8   9      868.16      997.80     44.16 o 
 -14   8   9      175.77      206.67     31.27 o 
 -13   8   9      179.33      222.44     28.38 o 
 -12   8   9      869.27      910.34     41.63 o 
 -11   8   9      472.67      484.15     32.54 o 
 -10   8   9      941.32      972.68     40.36 o 
  -9   8   9     3810.27     3653.58     92.23 o 
  -8   8   9      513.77      520.18     44.28 o 
  -7   8   9     1488.72     1343.34     52.67 o 
  -6   8   9     3851.39     3937.03     83.01 o 
  -5   8   9      314.36      249.70     47.92 o 
  -4   8   9     1486.59     1432.73     59.87 o 
  -3   8   9      987.15     1012.19     43.52 o 
  -2   8   9       88.28       75.63     24.11 o 
  -1   8   9     1521.46     1515.96     63.35 o 
   0   8   9       28.95        3.21     27.78 o 
   1   8   9       16.02        9.39     34.31 o 
   2   8   9        1.22       31.40     26.25 o 
   3   8   9      140.24      178.03     34.21 o 
   4   8   9      995.13      830.47     51.87 o 
   5   8   9     1607.80     1502.18     67.25 o 
   6   8   9        0.13      -28.20     28.20 o 
   7   8   9      176.69      112.11     34.69 o 
   8   8   9       36.39       26.39     31.45 o 
   9   8   9      350.83      313.97     52.24 o 
  10   8   9      532.81      442.93     48.63 o 
  11   8   9       58.10       -5.44     31.13 o 
  12   8   9       56.77       70.57     35.32 o 
  13   8   9       25.18       60.35     37.16 o 
  14   8   9        3.07       46.89     35.08 o 
  15   8   9        1.99      -34.09     34.09 o 
 -22   9   9      816.87      801.00     56.29 o 
 -21   9   9       34.80       27.45     33.00 o 
 -20   9   9     1358.23     1521.00     91.87 o 
 -19   9   9       50.02      -30.07     30.07 o 
 -18   9   9     1851.36     1947.49     71.27 o 
 -17   9   9      250.25      321.84     39.94 o 
 -16   9   9      362.64      381.41     40.38 o 
 -15   9   9      296.21      259.04     38.47 o 
 -14   9   9      432.61      502.77     47.06 o 
 -13   9   9     1060.46     1057.92     51.44 o 
 -12   9   9     2610.78     2637.55     74.23 o 
 -11   9   9      892.18      997.05     50.12 o 
 -10   9   9     8116.42     8167.19    133.84 o 
  -9   9   9       48.65       10.44     22.68 o 
  -8   9   9     3246.69     3352.92    108.36 o 
  -7   9   9      729.98      723.75     42.45 o 
  -6   9   9      347.02      357.83     35.48 o 
  -5   9   9     1505.39     1429.11     59.58 o 
  -4   9   9      905.61      688.43     47.70 o 
  -3   9   9     1161.08     1150.56     57.10 o 
  -2   9   9      741.71      841.14     64.50 o 
  -1   9   9      262.13      227.95     35.93 o 
   0   9   9     3048.83     2961.27     88.25 o 
   1   9   9      544.97      445.74     51.43 o 
   2   9   9     4880.51     4561.88    182.11 o 
   3   9   9     1492.63     1528.33     66.49 o 
   4   9   9      923.60      996.12     57.37 o 
   5   9   9       41.90       34.85     34.36 o 
   6   9   9     1526.64     1460.49     69.13 o 
   7   9   9      140.03      100.49     33.66 o 
   8   9   9      166.18      235.06     41.61 o 
   9   9   9       17.26      -26.93     29.83 o 
  10   9   9      416.20      576.67     55.31 o 
  11   9   9      137.66       77.44     36.23 o 
  12   9   9      191.47      185.56     42.43 o 
  13   9   9      230.43      199.90     44.98 o 
  14   9   9      367.63      383.20     52.13 o 
 -22  10   9      178.24      134.48     46.25 o 
 -21  10   9       23.54      -30.03     41.80 o 
 -20  10   9       10.61       -7.84     33.61 o 
 -19  10   9       10.39      -10.28     30.67 o 
 -18  10   9      151.79      157.91     37.28 o 
 -17  10   9      165.78      154.37     36.63 o 
 -16  10   9      167.38      107.41     34.27 o 
 -15  10   9     2051.86     2152.43     70.68 o 
 -14  10   9       66.37       19.20     29.89 o 
 -13  10   9        4.53        5.35     39.25 o 
 -12  10   9      503.70      671.19     65.20 o 
 -11  10   9      801.63      630.81    114.88 o 
 -10  10   9      422.92      329.91     46.15 o 
  -9  10   9     1282.05     1305.98     55.31 o 
  -8  10   9       24.29      -13.21     27.06 o 
  -7  10   9      765.08      747.38     52.16 o 
  -6  10   9      141.52      154.09     35.14 o 
  -5  10   9        7.84      -27.24     27.24 o 
  -4  10   9       55.85        7.56     49.85 o 
  -3  10   9      733.25      735.55     49.95 o 
  -2  10   9      210.67      214.22     35.78 o 
  -1  10   9      317.04      246.49     36.42 o 
   0  10   9      675.10      681.58     49.55 o 
   1  10   9      588.09      585.86     58.35 o 
   2  10   9       87.64       68.95     30.68 o 
   3  10   9      269.94      199.36     36.84 o 
   4  10   9      412.55      362.41     42.72 o 
   5  10   9     2544.61     2202.61     93.19 o 
   6  10   9        7.95       21.01     31.77 o 
   7  10   9      715.53      684.36     52.22 o 
   8  10   9      331.82      348.88     45.23 o 
   9  10   9        1.72        0.53     47.68 o 
  10  10   9      468.99      508.49     69.15 o 
  11  10   9      366.87      305.90     48.55 o 
  12  10   9       25.36      -21.52     34.10 o 
  13  10   9        9.64       26.54     38.58 o 
 -21  11   9      132.28      108.94    103.00 o 
 -20  11   9      658.51      734.63     55.66 o 
 -19  11   9       46.13       -0.04     33.63 o 
 -18  11   9      142.50      105.09     36.77 o 
 -17  11   9       51.31       29.33     34.18 o 
 -16  11   9     2531.53     2737.51     99.96 o 
 -15  11   9       80.59       80.44     45.18 o 
 -14  11   9      451.86      461.69     54.70 o 
 -13  11   9      174.30      290.47     48.13 o 
 -12  11   9     1335.97     1366.76     89.91 o 
 -11  11   9      534.00      572.41     56.50 o 
 -10  11   9       55.77       33.10     39.63 o 
  -9  11   9       10.75      -42.11     64.18 o 
  -8  11   9     3197.63     3128.17    120.71 o 
  -7  11   9        1.60      -38.83     38.83 o 
  -6  11   9     2609.03     2730.74     86.98 o 
  -5  11   9     1913.01     1807.58     93.77 o 
  -4  11   9     2113.41     2136.71     77.89 o 
  -3  11   9       81.91       55.43     31.91 o 
  -2  11   9      419.54      482.31     50.19 o 
  -1  11   9      160.56       90.98     48.99 o 
   0  11   9      394.05      425.96     50.49 o 
   1  11   9     1658.95     1442.76     66.89 o 
   2  11   9     3331.80     3368.35    121.29 o 
   3  11   9      748.43      657.43     75.31 o 
   4  11   9     1708.34     1636.28     80.81 o 
   5  11   9       50.54       17.75     31.12 o 
   6  11   9     1191.60     1211.11     66.82 o 
   7  11   9      281.01      267.41     66.30 o 
   8  11   9      238.17      308.80     48.14 o 
   9  11   9       95.04       58.13     44.38 o 
  10  11   9     1063.88     1030.32     68.21 o 
  11  11   9        0.05      -17.93     35.32 o 
  12  11   9      383.76      458.73     55.33 o 
 -19  12   9       14.65      -45.64     45.64 o 
 -18  12   9        1.69      -22.45     45.90 o 
 -17  12   9       99.82       75.20     47.56 o 
 -16  12   9       70.16       -1.00     43.06 o 
 -15  12   9       47.60      -28.05     41.78 o 
 -14  12   9       13.23      -39.01     39.01 o 
 -13  12   9      108.39      140.85     55.77 o 
 -12  12   9       21.77      -50.20    137.27 o 
 -11  12   9     2068.36     2050.55    130.93 o 
 -10  12   9       46.65      -10.31     55.86 o 
  -9  12   9      404.99      398.34     63.44 o 
  -8  12   9        2.98        6.40     47.54 o 
  -7  12   9        0.01        3.34     44.50 o 
  -6  12   9       96.14       95.73     63.19 o 
  -5  12   9       87.95       56.89     48.22 o 
  -4  12   9      309.72      265.00     40.31 o 
  -3  12   9        3.41      -15.02     29.64 o 
  -2  12   9       36.55       10.66     30.16 o 
  -1  12   9       31.82       25.48     38.97 o 
   0  12   9       72.85       64.76     33.78 o 
   1  12   9       62.04       39.00     32.09 o 
   2  12   9        0.03        0.79     38.18 o 
   3  12   9       41.71        3.18     32.84 o 
   4  12   9        1.67       -8.28     31.69 o 
   5  12   9       35.52       35.43     36.47 o 
   6  12   9       35.69       10.14     34.18 o 
   7  12   9      115.47       78.52     36.79 o 
   8  12   9       13.25       -2.30     34.02 o 
   9  12   9       96.32      108.23     54.61 o 
  10  12   9      207.94      154.04     43.36 o 
  11  12   9        2.56       23.03     37.75 o 
 -18  13   9      483.01      584.90     66.27 o 
 -17  13   9       12.29      -43.75     43.75 o 
 -16  13   9      841.13      793.60     84.59 o 
 -15  13   9       59.95       41.96     56.81 o 
 -14  13   9      202.16      224.03     60.74 o 
 -13  13   9        2.10      -33.61     48.73 o 
 -12  13   9      207.88      232.69     58.62 o 
 -11  13   9      171.47      103.15     89.14 o 
 -10  13   9      653.50      644.12     72.59 o 
  -9  13   9      382.98      438.75     67.06 o 
  -8  13   9     1486.94     1561.14     96.49 o 
  -7  13   9        3.52      -44.23     44.23 o 
  -6  13   9     2153.38     2098.72    202.83 o 
  -5  13   9        5.83      -22.27     51.50 o 
  -4  13   9     1445.46     1365.88     88.65 o 
  -3  13   9      157.89      188.35     53.04 o 
  -2  13   9     2520.88     2682.34    114.90 o 
  -1  13   9        1.05      -32.78     32.78 o 
   0  13   9     2237.06     2437.86     89.06 o 
   1  13   9        1.37      -11.58     37.56 o 
   2  13   9      892.64      832.14     58.00 o 
   3  13   9        4.95       22.54     45.16 o 
   4  13   9      418.82      427.47     54.90 o 
   5  13   9        0.41       -8.46     33.50 o 
   6  13   9      452.73      492.82     52.01 o 
   7  13   9        5.99       21.99     34.58 o 
   8  13   9     1168.85     1210.75     72.76 o 
   9  13   9        1.17       18.67     36.85 o 
 -16  14   9       20.03      -47.51     54.74 o 
 -15  14   9       69.02      -38.52     92.50 o 
 -14  14   9       43.66      -17.88     57.68 o 
 -13  14   9        1.20      -41.03    116.07 o 
 -12  14   9        0.07       33.78     53.29 o 
 -11  14   9        4.77       68.46     52.15 o 
 -10  14   9       71.30       56.12     55.52 o 
  -9  14   9        5.03       10.42     52.16 o 
  -8  14   9      211.82      272.33     63.20 o 
  -7  14   9      149.84      216.37     62.20 o 
  -6  14   9       10.53        4.77     85.37 o 
  -5  14   9        0.05        3.85     47.02 o 
  -4  14   9      189.26      273.74     57.19 o 
  -3  14   9       81.91       84.58     51.78 o 
  -2  14   9        8.57       35.89     46.36 o 
  -1  14   9        0.74      -41.99     41.99 o 
   0  14   9       18.26       76.41     48.15 o 
   1  14   9       55.92       19.77     86.96 o 
   2  14   9       79.25       43.28     48.40 o 
   3  14   9       91.57       49.26     44.59 o 
   4  14   9        9.68      -31.82     31.82 o 
   5  14   9       11.77       61.23     37.60 o 
   6  14   9        0.48      -16.53     34.45 o 
   7  14   9        5.03      -53.64     62.71 o 
 -14  15   9      870.56      921.32     93.28 o 
 -13  15   9       61.27      -27.07     60.09 o 
 -12  15   9      133.01      125.66     63.48 o 
 -11  15   9      126.87      159.33     64.05 o 
 -10  15   9      664.62      547.90     79.36 o 
  -9  15   9      281.50      368.81    101.81 o 
  -8  15   9      681.64      650.18     78.15 o 
  -7  15   9       80.57      102.61     71.90 o 
  -6  15   9     2080.12     2255.91    121.88 o 
  -5  15   9       32.74       58.92     56.53 o 
  -4  15   9      522.34      551.42     74.26 o 
  -3  15   9      148.51      207.80     60.91 o 
  -2  15   9     1001.30      924.52     83.33 o 
  -1  15   9      182.90      156.65     54.72 o 
   0  15   9      597.08      576.23    133.70 o 
   1  15   9       15.35        7.80     49.12 o 
   2  15   9      873.37      908.32     85.00 o 
   3  15   9       74.27       96.37     55.33 o 
   4  15   9      333.34      591.86    106.96 o 
   5  15   9       75.35       47.75     49.64 o 
 -11  16   9       77.63       15.65     64.38 o 
 -10  16   9       10.45      -67.55     72.30 o 
  -9  16   9       52.29      -32.48     89.93 o 
  -8  16   9       43.89      101.96     97.85 o 
  -7  16   9       14.83      -52.49     52.49 o 
  -6  16   9        5.22      -33.76     84.18 o 
  -5  16   9      177.49      168.15     60.01 o 
  -4  16   9      111.24      184.00     64.28 o 
  -3  16   9        0.26      -12.88     66.75 o 
  -2  16   9        0.84      -46.50     48.57 o 
  -1  16   9      149.14      104.12     56.58 o 
   0  16   9        2.09      -42.29     42.29 o 
   1  16   9       41.25       14.76     51.80 o 
   2  16   9        3.10      -39.07     93.10 o 
 -25   0  10        3.89        1.66     48.12 o 
 -24   0  10      157.02      157.94     53.44 o 
 -23   0  10       86.50       74.25     45.46 o 
 -22   0  10      186.91      204.07     60.61 o 
 -21   0  10       92.80      109.68     46.83 o 
 -20   0  10      597.59      531.19     63.00 o 
 -19   0  10        6.47       11.44     71.11 o 
 -18   0  10     1272.93     1154.69     75.44 o 
 -17   0  10       78.90      119.23     43.76 o 
 -16   0  10     1213.97     1256.11     74.39 o 
 -15   0  10       26.73        7.04     36.54 o 
 -14   0  10     1493.19     1429.12    168.76 o 
 -13   0  10       62.44      129.63     68.54 o 
 -12   0  10     4285.81     4267.12    122.63 o 
 -11   0  10       18.99      -23.13     31.71 o 
 -10   0  10     5002.57     4841.05    125.84 o 
  -9   0  10       31.25       17.14     32.07 o 
  -8   0  10     2723.01     2629.28     89.99 o 
  -7   0  10       10.01        9.31     31.68 o 
  -6   0  10     1874.51     1621.42     70.58 o 
  -5   0  10      528.56      509.44     44.77 o 
  -4   0  10     1211.54     1292.87     86.16 o 
  -3   0  10     1832.42     1831.64     74.06 o 
  -2   0  10     5335.72     5031.82    122.23 o 
  -1   0  10     2321.65     2360.99    132.71 o 
   0   0  10     2699.83     2502.87     96.27 o 
   1   0  10      126.51      100.03     32.40 o 
   2   0  10     4750.96     4649.29    308.41 o 
   3   0  10     1410.72     1437.69     51.68 o 
   4   0  10     1869.78     1800.38     58.68 o 
   5   0  10     2579.41     2397.58    211.55 o 
   6   0  10     1414.85     1419.17     70.00 o 
   7   0  10      440.89      566.95     82.20 o 
   8   0  10     1900.66     1908.95     85.71 o 
   9   0  10      343.65      360.15     48.38 o 
  10   0  10     3164.86     3231.46    173.12 o 
  11   0  10      125.12       65.23     39.48 o 
  12   0  10      845.98      884.13     71.07 o 
  13   0  10        3.15       -2.97     39.92 o 
  14   0  10       17.05       15.87     52.49 o 
  15   0  10       74.22       91.43     50.14 o 
  16   0  10      147.45       89.98     51.70 o 
 -25   1  10       89.07       53.32     37.93 o 
 -24   1  10       52.51       51.58     35.03 o 
 -23   1  10      147.59       51.28     34.34 o 
 -22   1  10       42.62        1.97     38.77 o 
 -21   1  10        1.65      -27.73     27.73 o 
 -20   1  10        9.43      -26.27     26.27 o 
 -19   1  10        2.99       41.93     28.97 o 
 -18   1  10        0.10      -24.26     24.26 o 
 -17   1  10       58.02       36.76     26.61 o 
 -16   1  10      139.79      146.99     31.28 o 
 -15   1  10        3.87       -3.83     27.08 o 
 -14   1  10      255.44      185.88     36.29 o 
 -13   1  10      534.25      628.21     39.15 o 
 -12   1  10       51.92       52.23     25.01 o 
 -11   1  10      599.82      602.53     36.64 o 
 -10   1  10       67.82      136.61     26.25 o 
  -9   1  10      214.45      207.94     28.18 o 
  -8   1  10      198.79      206.19     31.91 o 
  -7   1  10      125.36      103.38     24.42 o 
  -6   1  10        0.36      -14.14     20.49 o 
  -5   1  10       37.07       27.61     21.71 o 
  -4   1  10      737.61      668.01     34.71 o 
  -3   1  10      409.23      298.01     27.24 o 
  -2   1  10      359.56      387.20     28.79 o 
  -1   1  10      565.43      531.00     39.58 o 
   0   1  10     1215.68     1233.85     43.83 o 
   1   1  10        1.23       25.23     16.64 o 
   2   1  10     1493.73     1438.14     44.76 o 
   3   1  10      331.50      320.07     27.79 o 
   4   1  10      210.99      197.87     29.80 o 
   5   1  10      948.00      962.63     36.43 o 
   6   1  10     1552.78     1595.42     45.68 o 
   7   1  10      682.47      607.40     37.28 o 
   8   1  10     2298.73     2213.83     64.82 o 
   9   1  10      336.37      373.42     56.17 o 
  10   1  10     1872.00     1816.51    147.38 o 
  11   1  10       10.37       32.17     22.41 o 
  12   1  10       57.59       47.58     28.63 o 
  13   1  10      207.80      236.48     36.15 o 
  14   1  10      662.46      711.41     59.93 o 
  15   1  10       65.88       44.38     33.48 o 
  16   1  10      227.85      252.71     86.64 o 
 -25   2  10       53.51       37.66     35.30 o 
 -24   2  10      394.61      512.83     51.69 o 
 -23   2  10       22.19       -6.23     31.31 o 
 -22   2  10      312.31      367.81     41.60 o 
 -21   2  10      604.04      538.30     44.55 o 
 -20   2  10      319.75      326.50     38.35 o 
 -19   2  10      113.12       57.54     30.52 o 
 -18   2  10     1329.84     1387.06     56.83 o 
 -17   2  10      423.95      417.75     37.38 o 
 -16   2  10     2192.20     2197.66     66.51 o 
 -15   2  10       14.44       27.55     25.44 o 
 -14   2  10     2732.24     2580.33     68.94 o 
 -13   2  10      336.45      358.43     34.17 o 
 -12   2  10     1629.07     1698.40     55.63 o 
 -11   2  10      263.96      338.86     36.65 o 
 -10   2  10      737.77      660.51     38.01 o 
  -9   2  10      193.78      194.99     27.48 o 
  -8   2  10     2939.70     2591.53     81.71 o 
  -7   2  10      688.02      699.36     35.38 o 
  -6   2  10     4534.71     4265.16     79.68 o 
  -5   2  10       24.37       25.69     22.19 o 
  -4   2  10     6113.42     6030.96    106.58 o 
  -3   2  10        2.49       -8.38     21.03 o 
  -2   2  10     9386.95     9256.65    112.04 o 
  -1   2  10      209.36      257.29     22.20 o 
   0   2  10     3314.89     3454.16     69.65 o 
   1   2  10      141.66      148.83     23.70 o 
   2   2  10     2091.97     2068.95     55.43 o 
   3   2  10        2.59      -18.44     18.44 o 
   4   2  10     1081.04     1084.76     43.52 o 
   5   2  10      826.15      735.14     38.13 o 
   6   2  10     1649.83     1598.41     54.56 o 
   7   2  10      318.58      397.08     32.68 o 
   8   2  10     3409.55     3509.46     79.62 o 
   9   2  10      397.19      350.51     39.31 o 
  10   2  10     7155.53     7078.94    126.97 o 
  11   2  10      230.18      161.27     45.85 o 
  12   2  10      378.59      425.17     39.78 o 
  13   2  10      128.77      140.27     38.83 o 
  14   2  10       63.67       37.12     51.05 o 
  15   2  10       77.71       72.88     39.22 o 
  16   2  10       47.84      159.36     69.03 o 
 -25   3  10       13.70      -28.17     33.51 o 
 -24   3  10        7.55       23.68     33.82 o 
 -23   3  10      183.24      151.43     37.95 o 
 -22   3  10        0.55      -28.23     28.23 o 
 -21   3  10       91.06       54.80     34.09 o 
 -20   3  10       82.70       77.36     32.93 o 
 -19   3  10       27.19      -11.57     27.29 o 
 -18   3  10       20.24       -2.35     27.54 o 
 -17   3  10      310.60      334.07     35.84 o 
 -16   3  10       11.73       12.30     26.07 o 
 -15   3  10       37.19      -12.82     25.85 o 
 -14   3  10      326.28      386.89     35.63 o 
 -13   3  10       18.83       48.21     25.84 o 
 -12   3  10       22.65       -5.40     23.67 o 
 -11   3  10        1.87      -12.46     23.21 o 
 -10   3  10      530.95      567.84     35.80 o 
  -9   3  10      216.88      226.84     28.34 o 
  -8   3  10      294.20      283.48     28.86 o 
  -7   3  10      312.27      329.19     29.29 o 
  -6   3  10      369.96      401.53     30.74 o 
  -5   3  10      970.02     1015.65     34.99 o 
  -4   3  10      541.74      573.08     38.57 o 
  -3   3  10      739.39      733.05     30.07 o 
  -2   3  10       49.64       67.27     20.95 o 
  -1   3  10       11.09       31.01     29.68 o 
   0   3  10        0.11       18.56     19.53 o 
   1   3  10     1513.11     1444.64     48.51 o 
   2   3  10     2302.06     2338.48     86.69 o 
   3   3  10       14.59       10.96     26.67 o 
   4   3  10      309.92      269.69     33.23 o 
   5   3  10     1255.37     1120.55     90.90 o 
   6   3  10     1588.34     1554.13    122.81 o 
   8   3  10     3298.38     3558.97     95.44 o 
   9   3  10       18.90        1.92     19.59 o 
  10   3  10       48.44       60.65     41.46 o 
  11   3  10      114.31      122.95     35.90 o 
  12   3  10      185.10      276.01     53.38 o 
  13   3  10      202.29      189.83     48.20 o 
  14   3  10      259.83      221.28     58.51 o 
  15   3  10       76.98      133.68     53.38 o 
  16   3  10      152.98      126.02     74.28 o 
 -25   4  10       35.46      -33.87     33.87 o 
 -24   4  10      429.28      449.98     48.43 o 
 -23   4  10      518.34      489.44     45.93 o 
 -22   4  10       40.81       29.39     35.85 o 
 -21   4  10       29.87        7.64     30.85 o 
 -20   4  10      898.03      940.86     52.61 o 
 -19   4  10        4.19      -26.27     26.27 o 
 -18   4  10     1266.49     1331.01     56.76 o 
 -17   4  10       97.70       78.72     31.79 o 
 -16   4  10     1840.92     1844.73     61.66 o 
 -15   4  10       24.89       20.10     26.48 o 
 -14   4  10     1367.81     1427.61     58.08 o 
 -13   4  10        0.31       21.85     25.10 o 
 -12   4  10      742.45      824.28     42.87 o 
 -11   4  10      166.58      169.29     43.80 o 
 -10   4  10     1768.05     1845.78     70.79 o 
  -9   4  10      323.54      323.80     36.40 o 
  -8   4  10      878.01      915.30     36.41 o 
  -7   4  10      436.01      358.51     26.30 o 
  -6   4  10     2064.08     2004.49     48.18 o 
  -5   4  10      202.63      232.45     22.47 o 
  -4   4  10     2438.73     2165.81     63.70 o 
  -3   4  10      211.91      231.91     26.83 o 
  -2   4  10     9164.74     8834.25    128.48 o 
  -1   4  10      436.13      466.86     31.51 o 
   0   4  10     3934.09     3785.94    192.05 o 
   1   4  10      349.64      299.71     36.47 o 
   2   4  10      915.76      994.48     49.53 o 
   3   4  10        4.87      -23.17     23.17 o 
   4   4  10      576.42      533.03     34.52 o 
   5   4  10      304.29      254.57     31.51 o 
   6   4  10     1612.02     1625.04     64.72 o 
   7   4  10      634.59      539.85     37.78 o 
   8   4  10     2918.67     3070.85     77.70 o 
   9   4  10        0.44        8.87     29.92 o 
  10   4  10     4010.20     4209.15    110.66 o 
  11   4  10       13.92       -3.87     29.93 o 
  12   4  10      844.50      919.20     75.47 o 
  13   4  10       77.71       48.56     44.91 o 
  14   4  10       86.72       66.65     48.04 o 
  15   4  10        3.00       41.77     44.73 o 
 -24   5  10      164.81      220.66     46.91 o 
 -23   5  10      125.68      121.31     54.55 o 
 -22   5  10       83.87       22.67     34.02 o 
 -21   5  10      208.14      249.69     39.18 o 
 -20   5  10       17.42       58.87     31.69 o 
 -19   5  10       41.86       30.68     28.82 o 
 -18   5  10       86.76       46.77     29.87 o 
 -17   5  10      145.46      172.69     31.87 o 
 -16   5  10      412.61      402.20     37.87 o 
 -15   5  10      510.26      475.96     37.44 o 
 -14   5  10        7.61      -18.51     24.12 o 
 -13   5  10      179.71      180.32     26.98 o 
 -12   5  10        0.01      -20.65     20.65 o 
 -11   5  10      217.33      236.21     30.55 o 
 -10   5  10      149.99      125.70     24.90 o 
  -9   5  10     1781.90     1898.84     50.89 o 
  -8   5  10      743.64      797.88     35.11 o 
  -7   5  10       29.18       -2.42     19.18 o 
  -6   5  10       25.68       10.41     23.46 o 
  -5   5  10      578.87      620.23     36.60 o 
  -4   5  10      880.89      908.60     41.05 o 
  -3   5  10      848.93      921.82     41.27 o 
  -2   5  10       17.97        0.84     11.95 o 
  -1   5  10      395.56      380.57     46.62 o 
   0   5  10      274.28      262.54     28.88 o 
   1   5  10      674.02      684.62     38.01 o 
   2   5  10        0.46      -15.35     20.48 o 
   3   5  10        0.09        5.04     21.10 o 
   4   5  10       34.11       33.98     25.33 o 
   5   5  10      966.42      914.16     47.92 o 
   6   5  10        4.73       -6.79     25.90 o 
   7   5  10      533.84      479.55     43.65 o 
   8   5  10       48.18       63.64     30.69 o 
   9   5  10        7.25      -17.52     26.92 o 
  10   5  10      639.65      691.75     52.37 o 
  11   5  10        0.15       -0.91     30.48 o 
  12   5  10       33.70       15.43     31.76 o 
  13   5  10       19.97       22.23     34.21 o 
  14   5  10      297.22      279.60     60.63 o 
  15   5  10        5.53      -21.99     44.39 o 
 -24   6  10       24.51      -29.51     37.25 o 
 -23   6  10      516.59      551.43     56.10 o 
 -22   6  10       44.68       34.92     38.48 o 
 -21   6  10      270.23      281.88     82.69 o 
 -20   6  10     1618.09     1557.10     64.25 o 
 -19   6  10       44.79       31.71     45.18 o 
 -18   6  10     3149.55     3149.02     83.96 o 
 -17   6  10     1563.82     1634.87     93.55 o 
 -16   6  10      870.46      967.11     46.56 o 
 -15   6  10       19.40       54.29     25.96 o 
 -14   6  10        8.32       20.79     23.52 o 
 -13   6  10     1177.26     1101.02     43.89 o 
 -12   6  10     1021.06     1013.00     51.78 o 
 -11   6  10      829.01      890.50     38.67 o 
 -10   6  10     3799.97     3948.28     73.49 o 
  -9   6  10        3.98       12.06     21.12 o 
  -8   6  10     2540.01     2482.17     72.00 o 
  -7   6  10      690.96      754.29     40.97 o 
  -6   6  10       28.97        4.94     27.04 o 
  -5   6  10        2.59      -22.50     22.50 o 
  -4   6  10      320.12      298.42     34.95 o 
  -3   6  10        0.60      -20.74     22.42 o 
  -2   6  10     1760.56     1753.10     55.37 o 
  -1   6  10      499.17      594.27     36.15 o 
   0   6  10     2268.50     2248.39     61.48 o 
   1   6  10       32.66       17.12     22.46 o 
   2   6  10      589.99      634.81     52.68 o 
   3   6  10      483.34      519.82     51.18 o 
   4   6  10     1339.37     1280.10     59.58 o 
   5   6  10      244.49      231.35     34.84 o 
   6   6  10     1407.57     1539.05     67.02 o 
   7   6  10       10.98       10.22     28.14 o 
   8   6  10     1493.35     1481.69    101.76 o 
   9   6  10      132.44       88.06     32.38 o 
  10   6  10      726.96      843.97     57.22 o 
  11   6  10        1.77       45.63     32.19 o 
  12   6  10     1380.37     1438.90     73.41 o 
  13   6  10        0.00       -2.01     35.13 o 
  14   6  10      625.34      676.96     83.50 o 
 -23   7  10        3.75        7.94     42.20 o 
 -22   7  10      340.75      265.87     48.10 o 
 -21   7  10      116.58       90.30     40.04 o 
 -20   7  10      112.23      156.20     41.99 o 
 -19   7  10       40.52        5.13     34.23 o 
 -18   7  10      556.79      560.82     38.72 o 
 -17   7  10      568.53      564.92     39.33 o 
 -16   7  10     1020.55     1120.81     47.13 o 
 -15   7  10       75.42      112.38     29.88 o 
 -14   7  10       27.84       39.32     24.88 o 
 -13   7  10     1328.00     1334.50     48.66 o 
 -12   7  10     2491.85     2481.22     60.79 o 
 -11   7  10     2839.61     2797.45     63.64 o 
 -10   7  10     1572.27     1717.75     59.70 o 
  -9   7  10       29.52        6.04     27.78 o 
  -8   7  10       19.17       52.06     38.65 o 
  -7   7  10      455.33      478.42     42.84 o 
  -6   7  10      606.44      600.21    112.71 o 
  -5   7  10        0.39      -23.00     23.00 o 
  -4   7  10        2.71      -19.70     22.61 o 
  -3   7  10       86.82       97.68     25.74 o 
  -2   7  10      184.79      164.17     27.54 o 
  -1   7  10        0.09      -21.28     21.28 o 
   0   7  10      101.81       28.61     22.64 o 
   1   7  10       15.55        6.77     24.44 o 
   2   7  10        0.01      -11.86     31.56 o 
   3   7  10      477.47      463.16     42.15 o 
   4   7  10      228.46      182.44     33.13 o 
   5   7  10      773.79      847.35     52.49 o 
   6   7  10      142.24      175.87     35.26 o 
   7   7  10        7.41       -6.82     28.34 o 
   8   7  10        6.99      -41.96     41.96 o 
   9   7  10      121.45       72.46     32.95 o 
  10   7  10        0.33      -29.39     29.39 o 
  11   7  10        0.01        8.56     32.59 o 
  12   7  10        2.04       11.41     33.54 o 
  13   7  10       70.60       42.53     36.71 o 
  14   7  10       74.02      119.55     42.62 o 
 -23   8  10      249.38      197.69     66.95 o 
 -22   8  10      139.03       68.32     52.89 o 
 -21   8  10       42.92      -18.43     34.56 o 
 -20   8  10      443.68      505.24     60.66 o 
 -19   8  10      163.02      121.28     36.54 o 
 -18   8  10     3300.52     3275.27    125.39 o 
 -17   8  10      653.21      676.59     53.64 o 
 -16   8  10     4768.44     4988.32    120.13 o 
 -15   8  10       29.67      -18.07     18.07 o 
 -14   8  10     1855.46     1683.64     75.99 o 
 -13   8  10      618.12      685.17     38.37 o 
 -12   8  10      179.28      166.45     29.11 o 
 -11   8  10      507.74      520.30     41.09 o 
 -10   8  10      117.80       85.33     30.59 o 
  -9   8  10      239.72      276.90     44.94 o 
  -8   8  10     3434.27     3502.25    136.66 o 
  -7   8  10     1017.79      985.85     47.62 o 
  -6   8  10     3052.64     2958.58     74.07 o 
  -5   8  10       86.71       84.66     26.39 o 
  -4   8  10     3431.57     3196.26     87.51 o 
  -3   8  10      314.91      350.50     44.98 o 
  -2   8  10      145.97       91.53     47.53 o 
  -1   8  10      676.93      685.42     47.58 o 
   0   8  10     1332.03     1457.38     92.18 o 
   1   8  10        1.99      -13.34     26.39 o 
   2   8  10      635.89      819.56    133.90 o 
   3   8  10       27.73       -8.31     26.50 o 
   4   8  10     1244.61     1270.02     63.04 o 
   5   8  10      527.14      473.71     44.17 o 
   6   8  10      412.08      427.96     44.64 o 
   7   8  10        0.01        1.91     37.93 o 
   8   8  10      586.32      615.81     73.72 o 
   9   8  10      115.77      104.38     37.35 o 
  10   8  10      674.81      656.52     55.30 o 
  11   8  10        2.30       59.42     36.49 o 
  12   8  10      481.53      491.87     54.49 o 
  13   8  10       21.08       44.55     40.86 o 
 -22   9  10      252.44      211.54     47.16 o 
 -21   9  10      790.17      836.51     65.02 o 
 -20   9  10       74.37       43.55     34.93 o 
 -19   9  10       14.62       -5.06     41.60 o 
 -18   9  10       11.06       -9.88     52.03 o 
 -17   9  10      140.84       73.37     33.31 o 
 -16   9  10       88.34       50.97     32.40 o 
 -15   9  10     1784.16     1817.40     67.03 o 
 -14   9  10       13.63        6.81     51.84 o 
 -13   9  10      156.41      156.14     34.99 o 
 -12   9  10        9.89      -27.20     27.20 o 
 -11   9  10       86.59       55.27     29.94 o 
 -10   9  10      169.41      140.60     32.26 o 
  -9   9  10      992.54      992.40     56.16 o 
  -8   9  10       30.03       -4.62     26.26 o 
  -7   9  10      369.61      369.96     42.24 o 
  -6   9  10        5.79      -20.77     24.57 o 
  -5   9  10      245.82      199.72     35.80 o 
  -4   9  10      246.61      204.10     36.36 o 
  -3   9  10      131.83      158.66     33.45 o 
  -2   9  10     1304.96     1146.71     58.99 o 
  -1   9  10     1395.20     1274.28     62.01 o 
   0   9  10       17.54       30.13     29.41 o 
   1   9  10      337.57      318.29     40.52 o 
   2   9  10       37.16       41.20     34.99 o 
   3   9  10      386.05      425.80     44.26 o 
   4   9  10        8.40      -28.83     28.83 o 
   5   9  10      330.48      235.12     38.43 o 
   6   9  10      462.68      532.29     47.97 o 
   7   9  10       35.02       49.02     35.18 o 
   8   9  10      273.85      294.47     43.81 o 
   9   9  10        0.02      -31.79     31.79 o 
  10   9  10      351.15      259.97     44.38 o 
  11   9  10       23.09       66.67     38.58 o 
  12   9  10       24.52       50.45     36.70 o 
 -21  10  10       26.10      -21.27     34.75 o 
 -20  10  10      253.64      287.07     45.90 o 
 -19  10  10      189.52      152.01     41.06 o 
 -18  10  10     1980.88     2037.46     75.53 o 
 -17  10  10      287.75      193.24     37.17 o 
 -16  10  10     2436.15     2504.48     96.26 o 
 -15  10  10      143.16      110.92     45.42 o 
 -14  10  10     2982.98     2986.71    101.51 o 
 -13  10  10        5.80       44.52     37.62 o 
 -12  10  10      577.71      555.78     71.91 o 
 -11  10  10     1715.95     1695.97    161.63 o 
 -10  10  10      311.42      346.16     37.84 o 
  -9  10  10      613.69      568.34     44.10 o 
  -8  10  10      452.73      568.35     42.13 o 
  -7  10  10       50.91       67.81     35.15 o 
  -6  10  10     1364.91     1343.52     64.04 o 
  -5  10  10      596.51      500.10     46.91 o 
  -4  10  10     4132.78     3755.03    188.37 o 
  -3  10  10      928.85      848.43     74.55 o 
  -2  10  10      927.60      990.35     57.61 o 
  -1  10  10       29.24       11.55     33.16 o 
   0  10  10     1985.10     2059.38     78.52 o 
   1  10  10      167.67      109.11     34.58 o 
   2  10  10     1157.12     1270.38     64.74 o 
   3  10  10        4.73      -37.44     37.44 o 
   4  10  10     2817.50     2759.51     91.69 o 
   5  10  10       28.02       23.61     31.74 o 
   6  10  10      524.71      578.13     52.11 o 
   7  10  10        2.35        5.83     32.78 o 
   8  10  10      179.79      167.58     40.22 o 
   9  10  10       34.76       30.62     35.22 o 
  10  10  10      206.48      283.92     54.59 o 
  11  10  10        1.49       16.79     37.44 o 
 -20  11  10       15.84      -13.76     36.52 o 
 -19  11  10       47.97      -20.88     46.90 o 
 -18  11  10      177.19       90.16     49.22 o 
 -17  11  10      300.17      297.24     54.41 o 
 -16  11  10       87.80       21.09     43.21 o 
 -15  11  10       95.05       86.33     46.03 o 
 -14  11  10       77.77        5.49     38.36 o 
 -13  11  10      241.10      243.03     48.65 o 
 -12  11  10       63.53      -21.99     21.99 o 
 -11  11  10       41.97       89.49     41.14 o 
 -10  11  10       64.92       -4.06     55.66 o 
  -9  11  10      252.78      229.80     55.71 o 
  -8  11  10       23.75      -46.50     67.15 o 
  -7  11  10      445.99      495.99     48.55 o 
  -6  11  10      343.53      299.26     42.92 o 
  -5  11  10      372.27      220.24     40.80 o 
  -4  11  10       40.10       51.99     32.50 o 
  -3  11  10        0.11       24.80     31.27 o 
  -2  11  10      298.03      273.82     41.39 o 
  -1  11  10      186.12      138.73     35.90 o 
   0  11  10       20.00        9.05     29.87 o 
   1  11  10        0.05        3.84     35.98 o 
   2  11  10        8.16       31.45     30.80 o 
   3  11  10      171.07      133.30     45.63 o 
   4  11  10      547.14      474.52     64.60 o 
   5  11  10       78.71       37.10     32.78 o 
   6  11  10        0.26      -26.46     32.17 o 
   7  11  10        0.81      -29.62     29.62 o 
   8  11  10       77.30       66.00     37.07 o 
   9  11  10       10.81       34.01     42.31 o 
  10  11  10       19.72       10.95     35.84 o 
 -19  12  10        1.81      -49.09     55.70 o 
 -18  12  10      490.26      438.49     61.34 o 
 -17  12  10        4.77      -44.37     44.37 o 
 -16  12  10       45.06      -38.38     74.22 o 
 -15  12  10       39.53        4.40     42.44 o 
 -14  12  10      286.29      339.30     64.34 o 
 -13  12  10      114.41       89.86     54.77 o 
 -12  12  10      590.07      500.54     85.17 o 
 -11  12  10        0.24      -38.07     75.67 o 
 -10  12  10      541.72      544.91     70.58 o 
  -9  12  10       27.09      -33.16    105.58 o 
  -8  12  10      886.57      974.57     81.86 o 
  -7  12  10       95.70       56.29     80.62 o 
  -6  12  10      696.47      834.67     76.26 o 
  -5  12  10       63.72      -44.48     55.07 o 
  -4  12  10     2135.26     2132.05    104.66 o 
  -3  12  10       39.50       40.39     33.10 o 
  -2  12  10     1114.30     1156.91     65.16 o 
  -1  12  10        2.08      -26.72     29.48 o 
   0  12  10      918.79      946.43     60.22 o 
   1  12  10      201.38      259.85     42.88 o 
   2  12  10      949.58     1048.09     64.53 o 
   3  12  10      164.38      200.79    106.37 o 
   4  12  10     1975.80     1796.61    119.89 o 
   5  12  10       48.20       23.64     32.88 o 
   6  12  10     1293.76     1281.09     72.33 o 
   7  12  10       29.52      -32.88     38.38 o 
   8  12  10      984.28      931.19     66.78 o 
   9  12  10        1.09        0.90     38.30 o 
 -17  13  10      257.28      265.10     69.88 o 
 -16  13  10       22.96       -8.98     57.13 o 
 -15  13  10        0.01       57.44     72.10 o 
 -14  13  10        7.30      -11.81     67.74 o 
 -13  13  10        1.62      -57.05     57.05 o 
 -12  13  10      461.58      352.69     66.04 o 
 -11  13  10       39.58        7.84     53.64 o 
 -10  13  10        2.38       14.59     48.14 o 
  -9  13  10        5.86       44.42     54.60 o 
  -8  13  10      226.06      218.93     60.91 o 
  -7  13  10        1.76        3.73     70.52 o 
  -6  13  10      795.01      754.96     75.38 o 
  -5  13  10       50.49       -1.86     47.49 o 
  -4  13  10       22.17       85.25     48.83 o 
  -3  13  10       78.11      109.37     50.55 o 
  -2  13  10       42.85       20.82     47.61 o 
  -1  13  10       11.24      -27.90     30.75 o 
   0  13  10      270.96      267.79     44.19 o 
   1  13  10       31.51       69.29     36.12 o 
   2  13  10        1.12       22.01     35.37 o 
   3  13  10        0.39       15.92     32.80 o 
   4  13  10       95.65       95.62     76.85 o 
   5  13  10       60.26       62.00     38.98 o 
   6  13  10      184.27      170.67     43.33 o 
   7  13  10       65.70       97.42     42.02 o 
 -15  14  10      172.32      -32.60     91.12 o 
 -14  14  10      557.21      645.13     82.91 o 
 -13  14  10       57.75       28.23     57.46 o 
 -12  14  10      361.74      257.33     63.24 o 
 -11  14  10        1.93      -33.63     55.17 o 
 -10  14  10      190.22      175.41     76.85 o 
  -9  14  10       33.24      -12.23     50.81 o 
  -8  14  10     1439.57     1695.72    104.73 o 
  -7  14  10      197.62      187.86     59.66 o 
  -6  14  10     2950.02     2927.20    130.65 o 
  -5  14  10       55.63       46.47     51.68 o 
  -4  14  10     1116.32     1053.14     85.36 o 
  -3  14  10        6.72      -39.49     68.93 o 
  -2  14  10      406.90      382.79     82.20 o 
  -1  14  10      184.03      120.88    103.40 o 
   0  14  10      142.03      179.50     72.69 o 
   1  14  10      201.19      126.24     53.18 o 
   2  14  10      637.29      659.77     58.69 o 
   3  14  10      234.72      204.39     67.61 o 
   4  14  10      422.76      491.99     55.30 o 
   5  14  10        0.00       -1.23     44.36 o 
 -12  15  10        4.92      -51.71     57.88 o 
 -11  15  10      300.09      177.67     68.32 o 
 -10  15  10       38.54        6.10     61.80 o 
  -9  15  10       28.20       91.27     58.60 o 
  -8  15  10      213.63      206.29     66.25 o 
  -7  15  10        1.29      -27.15     54.90 o 
  -6  15  10        5.02       34.51     56.70 o 
  -5  15  10      592.28      592.29     78.01 o 
  -4  15  10      134.31       64.61     56.43 o 
  -3  15  10       15.24      -48.42     94.88 o 
  -2  15  10       48.35      -16.89     76.06 o 
  -1  15  10      319.63      325.38     67.94 o 
   0  15  10        0.59      -25.86     49.15 o 
   1  15  10        5.24      -39.90     47.09 o 
   2  15  10        7.08      -50.10     50.15 o 
   3  15  10       25.44      111.92     55.89 o 
  -8  16  10      512.54      462.54     79.30 o 
  -7  16  10      329.09      273.97     69.82 o 
  -6  16  10      136.57       48.95     61.47 o 
  -5  16  10       10.23      -52.89     52.89 o 
  -4  16  10     1067.27     1104.45     94.12 o 
  -3  16  10      174.63      149.74     63.24 o 
  -2  16  10      978.58      861.35     88.75 o 
 -25   1  11       27.31      -14.64     33.65 o 
 -24   1  11      981.47      925.10     58.49 o 
 -23   1  11       62.15       62.18     33.64 o 
 -22   1  11      529.61      527.44     59.63 o 
 -21   1  11      219.31      291.45     59.62 o 
 -20   1  11      640.30      658.21     46.99 o 
 -19   1  11        6.34       -3.24     28.55 o 
 -18   1  11      420.42      381.47     39.16 o 
 -17   1  11        3.38       -6.50     27.31 o 
 -16   1  11      824.72      882.74     67.82 o 
 -15   1  11        0.76      -27.68     27.68 o 
 -14   1  11     1415.50     1463.86     56.39 o 
 -13   1  11      312.01      299.76     32.82 o 
 -12   1  11     2429.86     2391.65    100.19 o 
 -11   1  11        0.10      -25.90     25.90 o 
 -10   1  11     1336.15     1336.47     52.24 o 
  -9   1  11       15.82      -20.89     23.97 o 
  -8   1  11     4166.97     4116.02     83.32 o 
  -7   1  11      227.92      197.88     28.06 o 
  -6   1  11     1665.08     1669.57     54.18 o 
  -5   1  11     1340.86     1422.17     51.30 o 
  -4   1  11     6944.80     6808.51    108.24 o 
  -3   1  11      216.37      237.72     28.58 o 
  -2   1  11     1525.63     1587.74     50.57 o 
  -1   1  11      201.45      196.95     26.68 o 
   0   1  11     4979.35     4952.74    106.78 o 
   1   1  11      793.19      851.09     48.99 o 
   2   1  11     2425.06     2408.91     73.63 o 
   3   1  11     1326.41     1333.26     59.29 o 
   4   1  11     3292.49     3106.06     85.65 o 
   5   1  11      129.46       61.72     56.85 o 
   6   1  11      510.27      515.31     57.13 o 
   7   1  11       26.18      100.75     41.13 o 
   8   1  11      206.95      201.73     47.30 o 
   9   1  11      103.19       65.56     43.98 o 
  10   1  11      283.08      321.32     83.75 o 
  11   1  11        0.01       -4.08     29.44 o 
  12   1  11     1262.46     1105.50     70.55 o 
  13   1  11      190.92      227.20     48.23 o 
  14   1  11     1147.83     1116.99     70.34 o 
 -25   2  11      113.67       47.27     36.32 o 
 -24   2  11       33.05       11.15     35.64 o 
 -23   2  11       95.63       41.24     34.83 o 
 -22   2  11      109.69       48.43     33.89 o 
 -21   2  11       72.78       76.23     33.10 o 
 -20   2  11        5.92        3.23     30.90 o 
 -19   2  11       84.95       16.45     28.73 o 
 -18   2  11       10.26        0.95     28.87 o 
 -17   2  11        0.30      -15.99     26.79 o 
 -16   2  11       25.14        7.60     27.52 o 
 -15   2  11       51.00       44.73     28.82 o 
 -14   2  11      164.39      153.18     34.12 o 
 -13   2  11       38.72       13.05     26.72 o 
 -12   2  11       47.22       -2.52     25.27 o 
 -11   2  11      216.48      204.92     31.23 o 
 -10   2  11      700.95      702.99     39.84 o 
  -9   2  11       10.70      -23.01     23.01 o 
  -8   2  11       25.66       47.54     38.43 o 
  -7   2  11      243.66      255.08     30.09 o 
  -6   2  11      833.60      902.69     40.82 o 
  -5   2  11      116.06      108.71     25.76 o 
  -4   2  11     1197.98     1197.82     45.74 o 
  -3   2  11       22.40       26.55     23.02 o 
  -2   2  11     1164.03     1166.16     55.88 o 
  -1   2  11      396.65      331.83     37.20 o 
   0   2  11     1707.39     1490.94     61.46 o 
   1   2  11     2613.26     2605.83     78.84 o 
   2   2  11     5071.05     4987.44    110.85 o 
   3   2  11       70.88       12.38     38.12 o 
   4   2  11     1404.84     1604.55     63.61 o 
   5   2  11       19.27       14.44     35.62 o 
   6   2  11       39.16       17.50     23.67 o 
   7   2  11      296.29      292.50     74.45 o 
   8   2  11      664.68      620.52     49.45 o 
   9   2  11      174.77      178.00     33.71 o 
  10   2  11      127.65      110.26     32.84 o 
  11   2  11      149.02       99.31     36.39 o 
  12   2  11       40.84      104.23     37.58 o 
  13   2  11       23.58       92.85     47.34 o 
  14   2  11        8.38       33.22    110.92 o 
 -25   3  11      104.46      149.45     39.47 o 
 -24   3  11      523.76      610.59     52.04 o 
 -23   3  11        8.74       -2.94     33.04 o 
 -22   3  11     1355.43     1388.06     64.47 o 
 -21   3  11       22.06       47.54     32.44 o 
 -20   3  11      573.90      638.11     45.90 o 
 -19   3  11      258.66      257.85     36.72 o 
 -18   3  11      724.13      752.05     47.17 o 
 -17   3  11        5.66       -5.96     26.67 o 
 -16   3  11      466.77      411.90     38.10 o 
 -15   3  11      118.05      153.65     30.90 o 
 -14   3  11     1608.50     1677.50     59.78 o 
 -13   3  11       14.32       28.66     26.54 o 
 -12   3  11     2182.90     2134.69     63.86 o 
 -11   3  11      285.96      297.43     35.48 o 
 -10   3  11     4507.68     4392.15     87.71 o 
  -9   3  11      573.80      566.91     36.83 o 
  -8   3  11     6560.70     6558.21    109.03 o 
  -7   3  11      170.89      178.55     28.33 o 
  -6   3  11     2462.02     2394.23     61.85 o 
  -5   3  11      342.85      289.13     29.26 o 
  -4   3  11      228.33      194.29     33.26 o 
  -3   3  11        0.06       35.44     27.63 o 
  -2   3  11     1937.23     1714.09     64.85 o 
  -1   3  11      577.75      572.50     49.57 o 
   0   3  11     3973.42     3917.96     96.15 o 
   1   3  11      271.20      418.52     76.05 o 
   2   3  11     7895.81     7679.76    145.00 o 
   3   3  11       28.85       19.78     22.23 o 
   4   3  11    14591.51    13947.58    221.54 o 
   5   3  11      803.08      813.24     42.08 o 
   6   3  11      402.29      441.82     51.52 o 
   7   3  11        1.77        5.52     27.05 o 
   8   3  11       47.37        8.56     18.13 o 
   9   3  11       27.14       49.33     21.91 o 
  10   3  11       90.37       56.11     24.59 o 
  11   3  11       85.81      100.38     44.39 o 
  12   3  11      963.82     1088.74     82.74 o 
  13   3  11       11.57       34.12     45.29 o 
  14   3  11     1440.37     1564.13    101.30 o 
 -24   4  11      531.83      474.90     49.03 o 
 -23   4  11       39.08        3.58     34.51 o 
 -22   4  11       14.60        6.71     32.03 o 
 -21   4  11       15.76        6.34     30.95 o 
 -20   4  11      324.69      268.19     57.98 o 
 -19   4  11        2.03      -27.36     27.36 o 
 -18   4  11      155.95      168.93     33.42 o 
 -17   4  11       30.18       30.54     44.49 o 
 -16   4  11      446.36      395.41     39.29 o 
 -15   4  11       10.29       -4.51     25.18 o 
 -14   4  11      344.02      465.58     37.56 o 
 -13   4  11      467.53      496.49     38.19 o 
 -12   4  11      238.40      289.39     39.28 o 
 -11   4  11      432.80      428.55     34.99 o 
 -10   4  11      388.79      381.37     34.25 o 
  -9   4  11       96.14       96.18     25.61 o 
  -8   4  11      298.64      318.67     31.38 o 
  -7   4  11      657.24      711.90     38.77 o 
  -6   4  11        2.50       -0.18     29.15 o 
  -5   4  11     3486.59     3460.52    111.79 o 
  -4   4  11     3210.91     3076.15    107.39 o 
  -3   4  11      198.29      213.93     35.42 o 
  -2   4  11     2397.20     2287.07     73.62 o 
  -1   4  11     2101.26     2042.90    102.41 o 
   0   4  11     1639.95     1512.47     52.15 o 
   1   4  11     1203.37     1178.76     47.23 o 
   2   4  11     2277.61     2124.88     70.83 o 
   3   4  11       96.41      196.72     33.56 o 
   4   4  11      607.97      530.95     60.81 o 
   5   4  11       15.65       22.75     23.65 o 
   6   4  11      354.89      263.71     31.91 o 
   7   4  11       29.75       30.66     18.83 o 
   8   4  11       13.06      -23.78     23.78 o 
   9   4  11       25.59      -25.20     25.20 o 
  10   4  11     1038.99     1047.75     79.36 o 
  11   4  11      179.33      160.57     47.87 o 
  12   4  11      359.19      313.06     65.56 o 
  13   4  11        7.19        0.28     44.90 o 
  14   4  11      250.73      340.17    154.90 o 
 -24   5  11     1337.37     1511.19    176.79 o 
 -23   5  11      667.12      701.09     56.67 o 
 -22   5  11     1107.66     1148.90     61.43 o 
 -21   5  11        0.22      -23.32     29.70 o 
 -20   5  11      462.27      496.50     44.83 o 
 -19   5  11      756.05      753.40     48.46 o 
 -18   5  11      223.46      249.87     36.95 o 
 -17   5  11      222.93      225.33     45.78 o 
 -16   5  11     1426.04     1447.79     58.32 o 
 -15   5  11      158.19      136.21     30.48 o 
 -14   5  11      566.43      548.41     39.09 o 
 -13   5  11      346.09      339.44     34.95 o 
 -12   5  11      382.83      426.13     35.80 o 
 -11   5  11      711.72      733.88     42.15 o 
 -10   5  11     1014.44     1021.55     46.94 o 
  -9   5  11      154.58      170.49     28.93 o 
  -8   5  11     4851.88     4625.62    108.26 o 
  -7   5  11      411.03      320.98     39.83 o 
  -6   5  11     3057.43     3134.24    125.72 o 
  -5   5  11      941.77      843.75     50.52 o 
  -4   5  11       21.53      -14.82     28.52 o 
  -3   5  11        2.46       24.91     28.65 o 
  -2   5  11       12.31       50.51     35.05 o 
  -1   5  11      368.31      318.12     36.33 o 
   0   5  11      208.93      245.62     31.74 o 
   1   5  11      530.70      590.69     38.08 o 
   2   5  11     1854.90     1854.30     60.61 o 
   3   5  11      463.30      503.48     36.05 o 
   4   5  11      962.23      967.39     61.43 o 
   5   5  11       54.91      -22.80     24.79 o 
   6   5  11     2988.35     2988.42    113.13 o 
   7   5  11       22.15       35.46     31.05 o 
   8   5  11      721.73      733.31     52.09 o 
   9   5  11      186.34      195.60     38.32 o 
  10   5  11      532.33      643.16     52.87 o 
  11   5  11       77.20       86.16     44.40 o 
  12   5  11       36.45        9.17     81.41 o 
  13   5  11       64.78       40.06     46.89 o 
 -23   6  11      161.11      187.16     55.69 o 
 -22   6  11      472.76      460.54     53.36 o 
 -21   6  11       17.94       31.23     32.77 o 
 -20   6  11       27.52       13.31     31.86 o 
 -19   6  11      670.59      615.41     55.47 o 
 -18   6  11     1106.02     1063.90     53.24 o 
 -17   6  11      208.79      208.98     35.40 o 
 -16   6  11      699.61      782.27     46.99 o 
 -15   6  11       21.66       27.86     26.92 o 
 -14   6  11      152.15      103.44     29.28 o 
 -13   6  11     1248.06     1200.56     51.31 o 
 -12   6  11     1059.55     1194.62     61.75 o 
 -11   6  11       16.11       -5.13     26.07 o 
 -10   6  11        1.07       28.57     31.44 o 
  -9   6  11       74.31       92.22     34.80 o 
  -8   6  11      595.58      520.81     75.01 o 
  -7   6  11      586.78      585.62     47.92 o 
  -6   6  11      696.29      739.05     41.95 o 
  -5   6  11        4.50      -10.25     24.33 o 
  -4   6  11      210.09      213.81     35.58 o 
  -3   6  11       65.88       76.30     24.98 o 
  -2   6  11      440.96      432.85     34.10 o 
  -1   6  11        8.05       -9.73     22.07 o 
   0   6  11      406.81      423.85     34.70 o 
   1   6  11      206.22      243.01     35.79 o 
   2   6  11        2.96        2.25     22.84 o 
   3   6  11      206.47      152.89     33.15 o 
   4   6  11        3.93       -9.55     18.88 o 
   5   6  11       17.14        7.13     27.31 o 
   6   6  11       10.25      -25.32     28.58 o 
   7   6  11       66.43       49.43     34.20 o 
   8   6  11       62.06       -6.55     30.85 o 
   9   6  11        7.60       23.62     60.92 o 
  10   6  11        0.04       -1.93     30.97 o 
  11   6  11       32.61      108.04     37.93 o 
  12   6  11       44.73        4.58     35.07 o 
  13   6  11        0.61      -16.75     47.34 o 
 -23   7  11       47.21       80.95     64.02 o 
 -22   7  11      534.88      532.76     56.92 o 
 -21   7  11      219.72      253.65     46.27 o 
 -20   7  11      350.02      405.60     54.45 o 
 -19   7  11      171.09       99.55     33.25 o 
 -18   7  11      991.28     1026.17     54.34 o 
 -17   7  11       86.22       45.99     30.24 o 
 -16   7  11     1580.20     1728.72     80.05 o 
 -15   7  11        8.60      -22.92     26.30 o 
 -14   7  11     1907.04     1906.91     63.24 o 
 -13   7  11        6.28      -19.12     24.88 o 
 -12   7  11      210.25      279.50     42.26 o 
 -11   7  11      136.07      132.92     37.40 o 
 -10   7  11     1454.65     1498.39     98.17 o 
  -9   7  11      654.16      589.37     42.41 o 
  -8   7  11     2133.36     2087.22     65.76 o 
  -7   7  11      794.68      767.17     43.49 o 
  -6   7  11     3246.40     3120.85     88.97 o 
  -5   7  11       32.94       32.62     24.97 o 
  -4   7  11      769.70      818.78     42.79 o 
  -3   7  11      185.32      153.12     28.88 o 
  -2   7  11      411.27      421.28     45.00 o 
  -1   7  11       87.78       81.83     26.55 o 
   0   7  11      411.23      445.08     44.12 o 
   1   7  11       47.17       14.94     28.48 o 
   2   7  11      801.20      851.56     66.12 o 
   3   7  11      317.25      294.98     84.35 o 
   4   7  11     1121.64     1147.32     60.13 o 
   5   7  11       82.73       84.45     56.48 o 
   6   7  11     1091.27     1170.02     87.17 o 
   7   7  11       74.88       63.37     32.52 o 
   8   7  11      575.85      555.40     50.91 o 
   9   7  11        6.56       20.96     35.94 o 
  10   7  11      545.63      524.68     52.81 o 
  11   7  11        4.10       12.88     35.07 o 
  12   7  11      219.76      217.68     46.17 o 
 -22   8  11      620.73      624.53     61.57 o 
 -21   8  11      247.44      255.08     56.86 o 
 -20   8  11      134.97       86.58     52.61 o 
 -19   8  11       29.37       68.32     38.52 o 
 -18   8  11      487.20      515.96     51.60 o 
 -17   8  11        7.67      -19.07     33.29 o 
 -16   8  11      356.76      310.37     36.69 o 
 -15   8  11      448.81      469.00     40.14 o 
 -14   8  11      368.73      426.87     57.75 o 
 -13   8  11      320.84      232.47     41.30 o 
 -12   8  11      435.95      358.26     54.87 o 
 -11   8  11        0.72       -0.72     27.98 o 
 -10   8  11       89.48       54.45     29.53 o 
  -9   8  11       23.16       35.66     28.31 o 
  -8   8  11     1469.06     1402.52     66.57 o 
  -7   8  11       72.57       46.10     27.55 o 
  -6   8  11       92.63      110.67     29.00 o 
  -5   8  11      358.63      359.56     35.92 o 
  -4   8  11       39.89       50.69     26.38 o 
  -3   8  11       20.85      -27.62     27.62 o 
  -2   8  11      141.07      105.66     32.75 o 
  -1   8  11        0.95      -24.06     24.06 o 
   0   8  11      959.96      930.07     70.55 o 
   1   8  11      288.82      282.23     38.79 o 
   2   8  11       71.63       92.85     33.41 o 
   3   8  11      292.66      329.27     41.29 o 
   4   8  11       19.60        3.86     37.83 o 
   5   8  11      135.98       99.48     53.31 o 
   6   8  11       15.06        7.31     42.90 o 
   7   8  11      131.95      135.73     39.44 o 
   8   8  11        0.56       -4.36     30.93 o 
   9   8  11        0.03      -30.50     30.50 o 
  10   8  11        4.80       28.65     34.65 o 
  11   8  11       21.15      -33.76     33.76 o 
  12   8  11       57.19       86.91     40.21 o 
 -21   9  11       76.46        0.84     39.25 o 
 -20   9  11     1609.62     1712.60     83.85 o 
 -19   9  11        3.80      -35.30     35.30 o 
 -18   9  11     1159.33     1205.92     97.01 o 
 -17   9  11     2267.09     2311.96    114.56 o 
 -16   9  11      156.37      214.67     57.54 o 
 -15   9  11      542.62      488.97     63.85 o 
 -14   9  11      929.28      899.09     76.89 o 
 -13   9  11      197.10      211.45     45.23 o 
 -12   9  11     2073.94     2222.11     72.92 o 
 -11   9  11       80.56       25.48     34.79 o 
 -10   9  11     4499.43     4472.50     98.61 o 
  -9   9  11      550.01      476.89     48.14 o 
  -8   9  11      657.29      682.09     45.11 o 
  -7   9  11       25.44       -4.31     26.86 o 
  -6   9  11     2205.62     2130.61     66.99 o 
  -5   9  11       89.96       23.65     42.14 o 
  -4   9  11     1727.44     1939.98     91.30 o 
  -3   9  11      379.14      364.90    103.40 o 
  -2   9  11     2979.29     2816.58     88.35 o 
  -1   9  11        0.66      -15.96     28.41 o 
   0   9  11     1218.50     1426.06     68.27 o 
   1   9  11       68.94        1.57     29.91 o 
   2   9  11     1703.87     1550.21     71.16 o 
   3   9  11       39.79       16.70     31.57 o 
   4   9  11     2005.79     1891.61     96.93 o 
   5   9  11      359.99      371.61     45.85 o 
   6   9  11      499.72      367.48     46.60 o 
   7   9  11      161.40      151.04     40.73 o 
   8   9  11      212.83      224.62     43.37 o 
   9   9  11      164.65      103.12     44.76 o 
  10   9  11      348.63      337.14     49.51 o 
  11   9  11        0.01       22.69     37.35 o 
 -20  10  11        0.19       -8.57     53.58 o 
 -19  10  11       58.65      115.76    103.40 o 
 -18  10  11       81.13       60.93     56.59 o 
 -17  10  11      115.68      136.45    131.92 o 
 -16  10  11        0.05      -45.23     45.23 o 
 -15  10  11      266.42      208.35     47.39 o 
 -14  10  11        0.90      -37.72     37.72 o 
 -13  10  11        9.52      -10.34     40.42 o 
 -12  10  11        9.60      -35.49     35.49 o 
 -11  10  11      384.16      508.84     58.04 o 
 -10  10  11      214.51      121.85     53.17 o 
  -9  10  11        3.09      -22.04     36.54 o 
  -8  10  11      134.62       80.15     36.82 o 
  -7  10  11      396.36      349.89     48.44 o 
  -6  10  11       85.14       36.54     32.75 o 
  -5  10  11      177.16      193.34     41.36 o 
  -4  10  11        9.91       23.75     33.24 o 
  -3  10  11      114.91      145.34     36.54 o 
  -2  10  11      147.29      187.03     38.55 o 
  -1  10  11      696.13      489.84     47.61 o 
   0  10  11      447.07      340.38     43.25 o 
   1  10  11       72.23       47.07     43.78 o 
   2  10  11       16.45       19.29     31.73 o 
   3  10  11      120.37      129.07     37.08 o 
   4  10  11       57.04       75.95     76.06 o 
   5  10  11      154.76      169.74     40.16 o 
   6  10  11       34.79        8.88     34.59 o 
   7  10  11       84.91      121.12     39.19 o 
   8  10  11      129.95      116.30     40.25 o 
   9  10  11       58.28       72.39     39.06 o 
  10  10  11        6.81       14.81     38.69 o 
 -19  11  11       70.26      -15.92     51.74 o 
 -18  11  11      268.82      223.92     93.89 o 
 -17  11  11      247.77      103.06     47.69 o 
 -16  11  11      229.10      192.52     67.42 o 
 -15  11  11      376.10      312.86     53.72 o 
 -14  11  11       74.62       33.13     43.63 o 
 -13  11  11       66.69       -9.25     40.98 o 
 -12  11  11      592.04      621.72     71.39 o 
 -11  11  11      588.40      512.68     69.92 o 
 -10  11  11     1874.42     1753.85    127.36 o 
  -9  11  11      109.04      142.40     52.20 o 
  -8  11  11      759.25      761.37     56.86 o 
  -7  11  11      323.26      207.69     41.65 o 
  -6  11  11     1033.17      976.28     59.89 o 
  -5  11  11      310.35      219.09     40.57 o 
  -4  11  11      837.00      927.57     59.98 o 
  -3  11  11        3.13       -8.82     32.94 o 
  -2  11  11     2367.27     2336.39     85.44 o 
  -1  11  11       15.12      -36.73     36.73 o 
   0  11  11     1359.05     1243.43     67.62 o 
   1  11  11      115.97      108.71     38.91 o 
   2  11  11     1120.77     1125.25     65.26 o 
   3  11  11       74.05       57.70     48.99 o 
   4  11  11      496.99      453.57     61.76 o 
   5  11  11       23.59        7.29     33.19 o 
   6  11  11      653.58      656.69     57.55 o 
   7  11  11      104.30      151.68     43.59 o 
   8  11  11      581.93      555.17     71.28 o 
   9  11  11       48.45       23.36     51.17 o 
 -18  12  11       58.44      -28.64     65.96 o 
 -17  12  11      324.57      253.31     55.31 o 
 -16  12  11       81.72       30.57     47.29 o 
 -15  12  11       25.22      -33.69    128.75 o 
 -14  12  11       24.90      -50.71     50.71 o 
 -13  12  11      450.61      383.29     87.55 o 
 -12  12  11      476.13      475.01    139.25 o 
 -11  12  11      482.27      423.50     78.24 o 
 -10  12  11      119.19       88.94     77.65 o 
  -9  12  11       25.70      -17.72     48.82 o 
  -8  12  11       23.36      -44.70     44.70 o 
  -7  12  11       36.57       38.40     47.40 o 
  -6  12  11       98.37        9.81     59.42 o 
  -5  12  11      165.01      181.08     40.56 o 
  -4  12  11       63.22      -23.96     34.60 o 
  -3  12  11      194.99      141.38     39.16 o 
  -2  12  11       63.21       65.34     34.25 o 
  -1  12  11        9.89      -23.45     39.95 o 
   0  12  11        1.67       18.34     35.52 o 
   1  12  11      558.49      586.04     53.37 o 
   2  12  11        0.19        6.15     32.56 o 
   3  12  11      332.31      295.39     47.67 o 
   4  12  11       17.39        8.89     34.34 o 
   5  12  11        4.82       19.88     44.57 o 
   6  12  11       16.10       35.56     39.10 o 
   7  12  11       53.72       34.52     39.41 o 
 -16  13  11      238.54      136.18     77.84 o 
 -15  13  11        1.67      -56.44     56.44 o 
 -14  13  11      525.35      529.10     79.08 o 
 -13  13  11        0.18      -25.79     75.07 o 
 -12  13  11      437.98      380.58     71.03 o 
 -11  13  11       86.49       78.51     59.66 o 
 -10  13  11      412.55      491.04     70.30 o 
  -9  13  11       71.47       16.92    127.76 o 
  -8  13  11      450.32      448.48     68.46 o 
  -7  13  11        0.03      -16.24     48.34 o 
  -6  13  11      454.64      476.65     72.50 o 
  -5  13  11       65.16       98.91     54.89 o 
  -4  13  11      597.04      528.96     67.91 o 
  -3  13  11      164.49      204.04    106.17 o 
  -2  13  11      253.18      324.26     47.63 o 
  -1  13  11        0.19       77.04     38.24 o 
   0  13  11      422.44      419.57     51.62 o 
   1  13  11        0.22       20.99     35.67 o 
   2  13  11      955.95     1059.83     68.52 o 
   3  13  11        3.97      -43.09     44.24 o 
   4  13  11     1040.16     1201.07     74.90 o 
   5  13  11      190.34      173.32     57.73 o 
 -13  14  11      119.93      -81.95     92.30 o 
 -12  14  11        5.61      -55.61     55.61 o 
 -11  14  11       73.35       61.70     59.23 o 
 -10  14  11       73.48       65.15     59.99 o 
  -9  14  11       22.51       21.58     55.41 o 
  -8  14  11        0.00      -51.83     51.83 o 
  -7  14  11       68.28      124.76     81.81 o 
  -6  14  11        0.03      -44.83    118.06 o 
  -5  14  11        2.59      -50.81     50.81 o 
  -4  14  11       10.70      -53.01     64.97 o 
  -3  14  11        4.60       45.54     53.96 o 
  -2  14  11       34.21      -35.56     49.72 o 
  -1  14  11        5.99      -43.20     43.20 o 
   0  14  11        0.27        1.13     74.08 o 
   1  14  11       39.66       23.47     47.18 o 
   2  14  11       29.19        7.34     37.89 o 
   3  14  11       91.22        8.29     39.78 o 
 -10  15  11      839.12      714.12     88.22 o 
  -9  15  11       51.75       55.00     61.60 o 
  -8  15  11      543.07      520.90     77.84 o 
  -7  15  11        8.94      -52.48     52.48 o 
  -6  15  11      885.45      858.22     86.89 o 
  -5  15  11        8.08       -5.26     55.01 o 
  -4  15  11      578.13      562.01     77.29 o 
  -3  15  11       15.92      -56.69     73.29 o 
  -2  15  11      586.17      543.23    118.65 o 
  -1  15  11        0.25       -2.03     52.35 o 
 -24   0  12      592.03      443.12     69.68 o 
 -23   0  12        1.83      -42.57     42.57 o 
 -22   0  12      114.23      108.31     93.89 o 
 -21   0  12      287.83      227.71     56.76 o 
 -20   0  12      134.92      170.29     51.50 o 
 -19   0  12      199.46      258.43     52.00 o 
 -18   0  12      300.39      282.36     56.06 o 
 -17   0  12       64.12       59.75     43.16 o 
 -16   0  12      264.70      279.69     53.48 o 
 -15   0  12      104.96       82.22     43.20 o 
 -14   0  12     2240.16     2190.30    221.65 o 
 -13   0  12     1599.41     1438.97     79.69 o 
 -12   0  12     1216.58     1234.57     91.71 o 
 -11   0  12      661.63      640.55     55.74 o 
 -10   0  12     4525.11     4758.17    133.35 o 
  -9   0  12     1403.23     1465.11     77.61 o 
  -8   0  12     1851.81     1783.87     83.77 o 
  -7   0  12      394.85      461.34     51.61 o 
  -6   0  12     3530.76     3724.27    113.30 o 
  -5   0  12      745.38      740.03     56.83 o 
  -4   0  12     2196.17     2189.46     87.82 o 
  -3   0  12     3040.70     3055.98    113.70 o 
  -2   0  12     1116.18     1177.63     67.86 o 
  -1   0  12       15.76       21.72     39.02 o 
   0   0  12     1993.15     1854.81    124.39 o 
   1   0  12       19.84      -12.28     51.50 o 
   2   0  12     1819.68     1773.60    126.77 o 
   3   0  12      413.47      448.85     79.23 o 
   4   0  12     1357.70     1376.25    113.70 o 
   5   0  12      219.49      229.38     71.31 o 
   6   0  12     1543.66     1554.92    123.21 o 
   7   0  12       52.39      123.21     62.59 o 
   8   0  12      734.93      802.62    103.40 o 
   9   0  12      358.65      570.07     97.85 o 
  10   0  12     1317.30     1412.70    132.32 o 
  11   0  12      437.85      421.51     90.72 o 
  12   0  12      414.84      531.64    101.02 o 
  13   0  12      113.65      148.96     76.85 o 
 -24   1  12        1.15      -20.91     35.03 o 
 -23   1  12       15.04      -31.41     32.76 o 
 -22   1  12      154.27       99.15     36.51 o 
 -21   1  12       41.15       -5.97     29.94 o 
 -20   1  12      240.71      229.72     36.74 o 
 -19   1  12        1.70       37.78     30.06 o 
 -18   1  12       67.55       81.57     31.64 o 
 -17   1  12        2.76        5.45     27.94 o 
 -16   1  12      297.72      355.83     37.13 o 
 -15   1  12        4.51        7.71     27.75 o 
 -14   1  12      695.71      680.50     47.06 o 
 -13   1  12      321.84      283.05     34.47 o 
 -12   1  12      308.80      367.17     35.12 o 
 -11   1  12      107.95      137.20     29.63 o 
 -10   1  12     1279.13     1448.64     55.95 o 
  -9   1  12      541.08      507.04     37.65 o 
  -8   1  12      334.97      315.37     34.30 o 
  -7   1  12     1785.44     1860.27     58.91 o 
  -6   1  12      686.27      742.26     41.42 o 
  -5   1  12     1368.29     1442.03     52.12 o 
  -4   1  12     1309.08     1200.60     48.77 o 
  -3   1  12      135.15      124.34     27.85 o 
  -2   1  12      635.87      605.09     44.36 o 
  -1   1  12      480.29      533.05     43.57 o 
   0   1  12       65.96       80.07     31.44 o 
   1   1  12      842.37      896.16     51.23 o 
   2   1  12      378.17      447.08     52.91 o 
   3   1  12        0.75       18.05     37.21 o 
   4   1  12        1.34       14.30     36.36 o 
   5   1  12      238.29      231.11     47.43 o 
   6   1  12      189.48      168.35     60.41 o 
   7   1  12        6.24       28.38     40.23 o 
   8   1  12      247.82      242.39    100.43 o 
   9   1  12        1.17       -0.31     40.64 o 
  10   1  12       15.73        8.58     40.36 o 
  11   1  12       84.01      116.87     53.48 o 
  12   1  12        3.58       58.50     44.90 o 
  13   1  12       38.48      109.46     61.21 o 
 -24   2  12      396.02      366.93     46.91 o 
 -23   2  12       83.61       42.25     35.48 o 
 -22   2  12      535.73      580.14     48.33 o 
 -21   2  12       15.40      -31.09     31.09 o 
 -20   2  12      499.30      491.22     43.91 o 
 -19   2  12        9.76       -6.82     29.09 o 
 -18   2  12      471.92      474.81     48.43 o 
 -17   2  12       34.16       53.33     29.85 o 
 -16   2  12     1081.38      973.34     77.31 o 
 -15   2  12        0.95      -26.67     26.67 o 
 -14   2  12     2980.85     2885.92     75.97 o 
 -13   2  12        2.31       23.27     27.16 o 
 -12   2  12     1291.93     1390.48     54.77 o 
 -11   2  12      252.20      259.72     32.89 o 
 -10   2  12     1022.38     1080.15     57.40 o 
  -9   2  12     1422.20     1337.75     59.75 o 
  -8   2  12      285.57      230.01     30.20 o 
  -7   2  12       22.77      -13.25     24.56 o 
  -6   2  12     4883.82     4867.37     92.34 o 
  -5   2  12      395.21      423.76     33.80 o 
  -4   2  12     6558.63     6351.83    129.88 o 
  -3   2  12     1188.71     1054.51     55.23 o 
  -2   2  12    14904.24    14072.91    220.93 o 
  -1   2  12     1156.18     1135.16     56.50 o 
   0   2  12      666.92      735.98     84.67 o 
   1   2  12      328.66      372.27     38.95 o 
   2   2  12       15.43        4.68     28.84 o 
   3   2  12        2.74       30.30     29.89 o 
   4   2  12       32.30       22.61     36.08 o 
   5   2  12      701.45      579.80     61.25 o 
   6   2  12     1499.49     1471.13     86.67 o 
   7   2  12        6.19       40.93     39.49 o 
   8   2  12     2908.93     2967.62    162.62 o 
   9   2  12       80.69       75.62     44.57 o 
  10   2  12      814.73      731.14     73.11 o 
  11   2  12       59.10      -12.29     40.89 o 
  12   2  12      970.03      915.12    124.39 o 
  13   2  12       11.21       60.61     77.25 o 
 -24   3  12        1.61      -26.84     43.74 o 
 -23   3  12        4.20      -29.62     29.62 o 
 -22   3  12        2.53       -0.20     33.01 o 
 -21   3  12       17.44       -3.50     31.04 o 
 -20   3  12      183.34      197.34     36.72 o 
 -19   3  12       99.74       29.43     30.29 o 
 -18   3  12      696.51      747.51     47.79 o 
 -17   3  12       89.91       44.86     29.63 o 
 -16   3  12       90.72       75.37     32.04 o 
 -15   3  12       41.47       54.19     27.68 o 
 -14   3  12       10.97      -25.78     25.78 o 
 -13   3  12       51.30       61.95     28.12 o 
 -12   3  12      105.62       20.81     30.19 o 
 -11   3  12     2123.24     2113.91     65.03 o 
 -10   3  12     3262.67     3442.25     79.64 o 
  -9   3  12      669.47      628.79     65.76 o 
  -8   3  12      366.62      379.74     33.84 o 
  -7   3  12       53.50       49.56     25.79 o 
  -6   3  12      106.64      145.35     34.87 o 
  -5   3  12      630.72      564.81     46.56 o 
  -4   3  12     2478.64     2497.71    125.89 o 
  -3   3  12       58.70       79.18     30.75 o 
  -2   3  12     1520.23     1458.85     64.13 o 
  -1   3  12       33.70       44.84     30.08 o 
   0   3  12       22.86       28.11     29.64 o 
   1   3  12        0.23       -1.62     36.50 o 
   2   3  12      128.50      150.79     33.39 o 
   3   3  12        9.41        9.47     39.21 o 
   4   3  12      793.08      720.99     51.63 o 
   5   3  12        5.41        6.99     28.95 o 
   6   3  12       19.44      -21.93     35.05 o 
   7   3  12       15.23      -28.24     38.46 o 
   8   3  12       47.45       -2.92     88.15 o 
   9   3  12      116.34       99.50     44.71 o 
  10   3  12       65.90       52.69     63.39 o 
  11   3  12       45.12      100.62     67.35 o 
  12   3  12      118.09      147.77     78.44 o 
  13   3  12       34.83       71.31     70.91 o 
 -24   4  12       96.47       80.05     38.51 o 
 -23   4  12        0.25      -32.29     32.29 o 
 -22   4  12      538.04      526.38     49.23 o 
 -21   4  12       89.31       46.23     33.83 o 
 -20   4  12      453.26      449.12     43.09 o 
 -19   4  12      180.54      157.31     35.69 o 
 -18   4  12     1242.09     1355.91     59.99 o 
 -17   4  12      628.83      575.57     44.90 o 
 -16   4  12     2188.69     2193.49     70.97 o 
 -15   4  12      411.49      455.26     40.02 o 
 -14   4  12     5103.96     5111.39    103.01 o 
 -13   4  12      130.88      186.00     31.29 o 
 -12   4  12     1550.59     1545.83     57.02 o 
 -11   4  12     1056.24     1085.12     49.40 o 
 -10   4  12       78.82      111.37     32.12 o 
  -9   4  12       31.23       20.92     34.88 o 
  -8   4  12      556.15      565.94     48.21 o 
  -7   4  12      861.61      767.66     51.00 o 
  -6   4  12     1292.93     1400.64     82.13 o 
  -5   4  12      772.77      815.80     51.88 o 
  -4   4  12     3447.57     3053.98     88.81 o 
  -3   4  12      132.76      109.96     32.43 o 
  -2   4  12     7602.91     7213.44    142.76 o 
  -1   4  12      153.02      114.45     32.69 o 
   0   4  12     1012.95      912.01    103.66 o 
   1   4  12      292.14      263.33     37.94 o 
   2   4  12       17.99       50.88     29.62 o 
   3   4  12       67.87       26.53     27.64 o 
   4   4  12       75.50       10.23     18.51 o 
   5   4  12      190.54       68.02     33.21 o 
   6   4  12      487.27      606.76     96.07 o 
   7   4  12      118.95      110.13     69.72 o 
   8   4  12     2124.44     2057.25    153.71 o 
   9   4  12      100.38      139.84     69.72 o 
  10   4  12     1034.50     1040.31    122.81 o 
  11   4  12      256.47      358.92     89.93 o 
  12   4  12      902.99      785.18    116.47 o 
 -23   5  12       73.76      -33.77     33.77 o 
 -22   5  12       64.92       40.76     33.74 o 
 -21   5  12       99.89       27.47     39.93 o 
 -20   5  12       72.64       68.18     40.48 o 
 -19   5  12      146.66      136.32     33.92 o 
 -18   5  12      379.43      337.80     40.47 o 
 -17   5  12      213.72      279.42     38.02 o 
 -16   5  12      440.63      381.27     39.34 o 
 -15   5  12       57.65       65.74     31.16 o 
 -14   5  12     1280.30     1276.81     54.34 o 
 -13   5  12      964.47     1016.99     48.90 o 
 -12   5  12       35.20       63.55     27.46 o 
 -11   5  12      953.00     1041.74     47.97 o 
 -10   5  12      236.24      194.80     37.72 o 
  -9   5  12       43.07       41.52     32.78 o 
  -8   5  12     1024.68     1049.68     57.88 o 
  -7   5  12      802.50      743.55     50.81 o 
  -6   5  12       24.04        5.94     33.90 o 
  -5   5  12        1.79      -33.71     36.31 o 
  -4   5  12       20.75       34.92     30.57 o 
  -3   5  12      436.03      456.33     43.71 o 
  -2   5  12      440.87      329.81     39.64 o 
  -1   5  12        4.97      -15.98     24.47 o 
   0   5  12        1.78       11.85     23.16 o 
   1   5  12        0.04      -24.65     24.65 o 
   2   5  12      394.85      468.95     50.31 o 
   3   5  12        1.92       33.90     30.44 o 
   4   5  12      691.45      512.74     58.22 o 
   5   5  12      207.85      116.87     61.01 o 
   6   5  12       83.10       -4.10     37.59 o 
   7   5  12        2.57       22.54     40.57 o 
   8   5  12     1104.01      912.88     95.47 o 
   9   5  12        0.26       -0.79     56.25 o 
  10   5  12      270.64      295.14     85.57 o 
  11   5  12       30.52      134.69     80.42 o 
  12   5  12       10.87       66.94     49.08 o 
 -23   6  12       52.22      -38.53     38.53 o 
 -22   6  12      685.16      758.39     57.64 o 
 -21   6  12        0.00       33.82     33.99 o 
 -20   6  12      711.67      661.75     49.30 o 
 -19   6  12       29.35       36.31     31.43 o 
 -18   6  12       45.79       28.33     30.72 o 
 -17   6  12      155.51      148.19     33.48 o 
 -16   6  12     1083.26      990.69     72.56 o 
 -15   6  12      433.12      477.87     45.34 o 
 -14   6  12     3382.76     3359.86     84.35 o 
 -13   6  12       90.20       65.25     28.85 o 
 -12   6  12     4873.99     4857.91    204.63 o 
 -11   6  12        0.15      -43.34     43.34 o 
 -10   6  12      943.88      926.21     56.87 o 
  -9   6  12      670.55      696.50     50.80 o 
  -8   6  12      501.61      494.94     49.71 o 
  -7   6  12     1303.07     1301.83     64.10 o 
  -6   6  12       26.32       54.91     32.17 o 
  -5   6  12        1.07       -2.63     28.41 o 
  -4   6  12      288.29      349.73     40.62 o 
  -3   6  12      445.65      409.18     52.18 o 
  -2   6  12       17.49       71.17     31.09 o 
  -1   6  12      312.12      303.97     43.95 o 
   0   6  12     1847.54     1688.24     69.05 o 
   1   6  12       24.68       44.38     31.17 o 
   2   6  12     1493.06     1574.76     87.03 o 
   3   6  12        7.53       92.77     41.18 o 
   4   6  12     1818.28     1665.88     92.06 o 
   5   6  12       89.53       81.73     39.00 o 
   6   6  12      144.36       30.85     50.25 o 
   7   6  12       58.28       90.87     34.52 o 
   8   6  12      445.69      424.19     47.87 o 
   9   6  12       31.82       44.91     34.64 o 
  10   6  12      337.71      494.29     70.66 o 
  11   6  12       37.91       -9.36     46.06 o 
 -22   7  12       55.41       27.52     40.89 o 
 -21   7  12       42.07      -36.63     36.63 o 
 -20   7  12      224.38      201.03     43.77 o 
 -19   7  12      394.05      441.99     44.31 o 
 -18   7  12     1151.97     1139.68     57.14 o 
 -17   7  12      215.40      152.52     34.59 o 
 -16   7  12       21.72       22.02     28.78 o 
 -15   7  12       16.89       -5.55     55.65 o 
 -14   7  12       75.85       82.75     36.68 o 
 -13   7  12       29.64        6.45     36.82 o 
 -12   7  12       69.60      137.47     44.91 o 
 -11   7  12      201.63      141.38     38.35 o 
 -10   7  12       12.97      -24.81     30.65 o 
  -9   7  12       97.41       89.03     35.03 o 
  -8   7  12      407.30      413.36     44.02 o 
  -7   7  12        0.09      -11.58     32.20 o 
  -6   7  12       67.43       46.20     31.25 o 
  -5   7  12      340.30      211.41     75.01 o 
  -4   7  12       38.83       54.18     32.32 o 
  -3   7  12       28.93       -3.93     28.59 o 
  -2   7  12      323.42      379.58     43.10 o 
  -1   7  12        2.66        5.04     43.78 o 
   0   7  12       51.52        0.79     38.35 o 
   1   7  12     1405.82     1448.25     86.21 o 
   2   7  12       18.81        7.68     30.19 o 
   3   7  12        0.32       -9.92     28.37 o 
   4   7  12       43.30       11.74     57.83 o 
   5   7  12       37.82      -30.79     30.79 o 
   6   7  12        5.26      -28.71     28.71 o 
   7   7  12        7.88       26.99     36.43 o 
   8   7  12      136.21      131.42     39.87 o 
   9   7  12      127.36       79.39     38.24 o 
  10   7  12       33.03       -2.83     34.87 o 
  11   7  12      167.51      191.50     44.48 o 
 -21   8  12       11.46       39.99     60.97 o 
 -20   8  12      654.87      696.70     61.85 o 
 -19   8  12       50.11      -22.01     35.06 o 
 -18   8  12      313.43      324.60     45.91 o 
 -17   8  12        2.12      -30.80     36.38 o 
 -16   8  12     1141.17     1236.48     69.03 o 
 -15   8  12        2.37        1.79     35.65 o 
 -14   8  12      558.43      521.78     52.37 o 
 -13   8  12      438.37      454.25     50.13 o 
 -12   8  12     2108.12     2009.16     80.81 o 
 -11   8  12       16.52       -4.93     32.64 o 
 -10   8  12     1272.79     1388.58     68.73 o 
  -9   8  12       82.35       62.03     34.99 o 
  -8   8  12     1564.82     1615.10     71.71 o 
  -7   8  12       12.57       -6.24     22.89 o 
  -6   8  12      981.24      927.50     56.41 o 
  -5   8  12      138.56       81.48     45.54 o 
  -4   8  12     2400.93     2341.81    103.63 o 
  -3   8  12      395.24      395.03     53.45 o 
  -2   8  12     3346.14     3317.59    121.69 o 
  -1   8  12       58.59       26.19     32.78 o 
   0   8  12     1947.54     2229.15     81.28 o 
   1   8  12        5.77        9.05     30.15 o 
   2   8  12     1136.48     1076.05     77.75 o 
   3   8  12        9.66        9.62     29.13 o 
   4   8  12     1094.91     1201.83     67.21 o 
   5   8  12        2.14       -6.47     36.90 o 
   6   8  12      655.07      688.13     55.10 o 
   7   8  12      150.04      166.86     40.67 o 
   8   8  12      499.30      533.06     53.87 o 
   9   8  12        1.40      -10.80     32.78 o 
  10   8  12      172.33      196.07     43.80 o 
 -20   9  12       83.11      144.49     61.60 o 
 -19   9  12        4.15      -51.51     51.51 o 
 -18   9  12        5.11      -47.52     50.64 o
[truncated: 71,402 more chars]
